# Supplementary material for: A Systematic Review of Evidence-Based Health Benefits of Oroxylum indicum and Its Functional Food Potential
Source: Foods. 2025 Oct 10;14(20):3465. doi: 10.3390/foods14203465 (PMC12563014; doi:10.3390/foods14203465)
Supplement: Supplementary file 1 [file foods-14-03465-s001.zip › Table S3.xlsx]

## Sheet: Sheet1
Table S3. Studies on Oroxylum indicum phytochemistry.
Title	Detected compounds	Parts	Methods	References
Synergistic effects of acarbose and an Oroxylum indicum seed extract in streptozotocin and high-fat-diet induced prediabetic mice	baicalein-7-diglucoside, baicalin, baicalein, and chrysin	Seed	HPLC	Sun et al. (2017)
Combination of flavonoids from Oroxylum indicum seed extracts and acarbose improves the inhibition of postprandial blood glucose: In vivo and in vitro study	baicalein-7-diglucoside, baicalin, baicalein, and chrysin	Seed	HPLC	Zhang et al. (2017)
An insight into anti-adipogenic properties of an Oroxylum indicum (L.) Kurz extract	baicalein, oroxylin A, luteolin, and apigenin	Fruit	LC-MS	Hengpratom et al. (2020)
Inhibition of tumor cells proliferation and migration by the flavonoid furin inhibitor isolated from oroxylum indicum	Baicalein, chrysin, oroxylin-A, oroxylin-A glycoside, and baicalin	Stem bark	H-NMR and SELDI-TOF MS	Lalou et al. (2013)
Consolidated extraction and conversion of baicalin to baicalein from Oroxylum indicum using a novel NADES-UAE system and bioactivity evaluation in RAW 264.7 cells	Baicalin, baicalein, oroxin A, oroxylin A, chrysin, and cinnamic acid	Fruit	NADES–UAE (Natural Deep Eutectic Solvent – Ultrasound-Assisted Extraction), HPLC-UV	Srimawong & Putalun (2025)
Modulation of liver function, antioxidant responses, insulin resistance and glucose transport by Oroxylum indicum stem bark in STZ induced diabetic rats	Baicalin (16.98 ± 1.58%), baicalein (30.05 ± 1.3%), and chrysin (2.47 ± 0.132%)	Stem bark	Reverse Phase HPLC (RP-HPLC), UV detection at 270 nm	Singh & Kakkar (2013)
Anti-inflammatory potential of Oroxylum indicum flavonoids: Effects of traditional grilling on aglycone flavonoid content and activity against urban dust-induced inflammation	Oroxin A, baicalin, baicalein, chrysin, oroxylin A, kaempferol, and cinnamic acid	Bark, leaves, seeds, shoots, fruits, grilled fruits	HPLC-UV analysis at 280 nm with reference standard calibration curves	Choonong et al. (2024)
Ultra-rapid, enhanced and eco-friendly extraction of four main flavonoids from the seeds of Oroxylum indicum by deep eutectic solvents combined with tissue-smashing extraction	Oroxin B, oroxin A, baicalein, and chrysin	Seeds	Deep Eutectic Solvent (DES) extraction + Tissue-Smashing Extraction (TSE), quantification by UHPLC-UV, optimization using Response Surface Methodology (RSM)	Yin et al. (2020)
LC–TOF-MS/MS and GC-MS based phytochemical profiling and evaluation of wound healing activity of Oroxylum Indicum (L.) Kurz (Beka) GC–MS: Chrysin (bis-TMS), Hexadecanoic acid, Phytol, Linolenic acid TMS ester, Galacturonic acid, Arabitol ether, Benzoic acid derivatives	LC–TOF-MS/MS: Orientin, chrysin, pinoquercetin, cupressuflavone, puerarin xyloside, forsythiaside, phlorizin, ginkgetin, luteolin 7-O-glucuronide, paederoside, and naringenin chalcone GC–MS: Chrysin (bis-TMS), hexadecanoic acid, phytol, linolenic acid TMS ester, galacturonic acid, arabitol ether, benzoic acid derivatives GC–MS: chrysin (bis-TMS), hexadecanoic acid, phytol, linolenic acid TMS este…	Leaves	Total phenolic content (TPC) and total flavonoid content (TFC) via colorimetric methods; compound identification via LC–TOF-MS/MS and GC–MS	Abdulhafiz et al. (2022)
The mysteries of pharmacokinetics and in vivo metabolism of Oroxylum indicum (L.) Kurz: A new perspective from MSOP method	Oroxin A, oroxin B, baicalin, chrysin, baicalein, scutellarein, apigenin, quercetin, oroxylin A, isorhamnetin; and 47 in vivo metabolites identified (oxidation, methylation, sulfation, glucuronidation products)	Seeds	UHPLC-Q-TOF-MS/MS for extract profiling and in vivo metabolite detection; MSOP-based metabolite discrimination; HPLC-MS/MS for PK quantification	Zhang et al. (2024)
Oroxin A from Oroxylum indicum improves disordered lipid metabolism by inhibiting SREBPs in oleic acid-induced HepG2 cells and high-fat diet-fed non-insulin-resistant rats	Oroxin A (baicalein-7-O-glucoside; purity >96%)	Seeds	Ethanol extraction; Fractionation using ODS-C18 reversed-phase chromatography; LC-based purity confirmation	Cai et al. (2024)
Column-free matrix solid-phase dispersion extraction based on cucurbit[8]uril used for the determination of the flavonoid content in Oroxylum indicum (L.) Vent.	Oroxin A, oroxin B, and baicalein	Seeds (Semen Oroxyli)	Column-free Matrix Solid-Phase Dispersion (FMSPD) using cucurbit[8]uril, followed by HPLC-UV analysis	Zhao et al. (2022)
Screening of dual targeted inhibitors of 5-lipoxygenase and cyclooxygenase-2 from Oroxylum indicum by off-line two-dimensional liquid chromatography coupled with mass spectrometry	Oroxin A, oroxin B, baicalein, chrysin, oroxylin A, chrysin-7-O-diglucoside, chrysin-7-O-β-D-glucuronid, kaempferol-3-O-glucose-glucoside, and kaempferide-7-O-glucoside	Dried plant powder	Off-line 2D-LC-MS/MS (affinity screening combined with mass spectrometry)	Cheng et al. (2022)
Antimelanogenic effect of an oroxylum indicum seed extract by suppression of mitf expression through activation of mapk signaling protein	Baicalein, chrysin, oroxylin B, gallic acid, and caffeic acid	Seeds	HPLC-UV (with retention time comparison using standards); total phenolic and flavonoid content measured spectrophotometrically	Zhao et al. (2018)
Efficacy of supercritical carbon dioxide integrated hydrothermal extraction of Khmer medicinal plants with potential pharmaceutical activity	Maltose, 4-((1E)-3-hydroxy-1-propenyl)-2-methoxyphenol, 2,5-(hydroxymethyl)furancarboxaldehyde, acetic acid, 9,10-anthracenedione-1,8-dihydroxy-3-methoxy-6-methyl, desaspidinol, ethyl 2-methylbutanoate, 2,3-dihydro-3,5-dihydroxy-6-methyl-4H-pyran-4-one, estradiol, octahydro-1,4,9,9-tetramethyl-1H-3a,7-methanoazulene, 6-methyluracil, benserazide, 1-nonen-4-ol, sucrose, 2,4-diaminopyrimidine, ferul…	Bark	Supercritical CO₂-integrated hydrothermal extraction (SCeCO₂eH), GC–MS	Chhouk et al. (2018)
Topical application of stem bark ethanol extract of Oroxylum indicum accelerates healing of deep dermal excision wound in mice	Chrysin (confirmed by RP-HPLC)	Stem bark	RP-HPLC fingerprinting with standard chrysin overlay	Lalrinzuali et al. (2018)
Screening of six Ayurvedic medicinal plants for anti-obesity potential: An investigation on bioactive constituents from Oroxylum indicum (L.) Kurz bark	Oroxylin A, chrysin, and baicalein	Bark	Bioactivity-guided fractionation using vacuum liquid chromatography (VLC); Isolation by column chromatography (CC); Structural elucidation using NMR spectroscopy (1H, 13C), High-Resolution Mass Spectrometry (HRMS), and HPLC profiling.	Mangal et al. (2017)
Screening of Vietnamese medicinal plants for NF-κB signaling inhibitors: Assessing the activity of flavonoids from the stem bark of Oroxylum indicum	Oroxylin A, chrysin, baicalein, hispidulin (aglycones), oroxylin A-7-O-β-D-glucuronide, chrysin-7-O-β-D-glucuronide, baicalein-7-O-β-D-glucoside, baicalein-7-O-β-D-glucuronide (Baicalin), oroxylin A-7-O-β-D-methyl glucuronide, baicalein-7-O-β-D-methyl glucuronide	Stem bark	Solvent extraction (methanol, dichloromethane, ethyl acetate, n-butanol); Silica gel and Sephadex LH-20 column chromatography; Fast Centrifugal Partition Chromatography (FCPC); Structure elucidation by 1D & 2D NMR, HPLC-DAD, LC-MS.	Tran et al. (2015)
Evaluation and molecular docking study of two flavonoids from Oroxylum indicum (L.) Kurz and their semi-synthetic derivatives as histone deacetylase inhibitors	Chrysin and galangin 3-methyl ether	Chrysin, Galangin 3-methyl ether	Extraction with ethyl acetate, column chromatography, TLC for fractionation, NMR (1H and 13C) and mass spectrometry for structural elucidation	Somsakeesit et al. (2024)
Phenolic compounds from the bark of Oroxylum indicum activate the Ngn2 promoter	Oroxylin A, chrysin, hispidulin, baicalein, apigenin, baicalin, and isoverbascoside	Bark	Methanol extraction, solvent partitioning (hexane, EtOAc, BuOH), silica gel chromatography, ODS column chromatography, HPLC, NMR spectroscopy	Fuentes (2015)
Oroxylum indicum Stem Bark Extract Reduces Tumor Progression by Inhibiting the EGFR-PI3K-AKT Pathway in an In Vivo 4NQO-Induced Oral Cancer Model	Oroxylin A (46.48%), quercetin, ellagic acid, cinnamic acid, chrysin, gallic acid, resorcinol, anethol	Stem bark	Methanol extraction, solvent partitioning, HPLC fingerprinting, total flavonoid and phenolic content assays, antioxidant assays (DPPH, H2O2, NO, hydroxyl radicals)	Parvin et al. (2023)
Determination of Phytochemical Contents in Extracts from Different Growth Stages of Oroxylum indicum Fruits Using HPLC-DAD and QAMS Methods	Oroxin A, oroxin B, chrysin-7-O-glucuronide, baicalin, baicalein, chrysin, oroxylin A, and 5-hydroxymethylfurfural	Young fruits, green mature fruits, dry pod coats, seeds	Ethanol extraction, HPLC-DAD, LC-MS, NMR, QAMS method for quantification of flavones	Rojsanga et al. (2023)
Flavone-rich fractions and extracts from oroxylum indicum and their antibacterial activities against clinically isolated zoonotic bacteria and free radical scavenging effects	Baicalin, baicalein, chrysin, oroxin A, oroxin B, and chrysin-7-O-glucuronide	Seeds, young fruits, flowers	HPLC, UV spectra, MS (from literature), Folin–Ciocalteu, AlCl₃ assay	Sithisarn et al. (2021)
Root Bark Extract of Oroxylum indicum Vent. Inhibits Solid and Ascites Tumors and Prevents the Development of DMBA-Induced Skin Papilloma Formation	Demethoxycentaureidin 7-O-rutinoside, isorhamnetin-3-O-rutinoside, baicalein-7-O-glucuronide, baicalein, chrysin, biochanin A, and ellagic acid	Root bark	UPLC-Q-TOF-MS, HPLC	Menon et al. (2022)
Inhibitory Effects on Clinical Isolated Bacteria and Simultaneous HPLC Quantitative Analysis of Flavone Contents in Extracts from Oroxylum indicum	Baicalin, baicalein, and chrysin	Fruits, seeds	Validated HPLC (quantitative analysis with precision, accuracy, recovery, linearity)	Sithisarn et al. (2019)
Anti-tumorigenic activity of chrysin from oroxylum indicum via non-genotoxic p53 activation through the ATM-Chk2 pathway	Chrysin (5,7-dihydroxyflavone)	Bark	Bioassay-guided fractionation, ESI-MS, NMR	Nagasaka et al. (2018)
Flavones contents in extracts from oroxylum indicum seeds and plant tissue cultures	Baicalin, baicalein, and chrysin	Seeds, tissue-cultured plant (roots, shoots)	Ethanol maceration extraction; HPLC analysis using C18 column and DAD detection; method validation for precision, accuracy, and system suitability	Rojsanga et al. (2020)
HPLC-DPPH screening method for evaluation of antioxidant compounds extracted from semen oroxyli	Baicalein-7-O-gentiobioside, baicalein-7-O-glucoside, baicalein, baicalin, chrysin-7-O-gentiobioside, chrysin-7-O-glucuronide, and chrysin	Seeds (Semen Oroxyli)	Methanol extraction, HPLC analysis, UV, MS, NMR, online post-column HPLC-DPPH assay	Yan et al. (2014)
Screening for Antibacterial and Antioxidant Activities and Phytochemical Analysis of Oroxylum indicum Fruit Extracts	Baicalein (tentatively identified via TLC)	Fruits and seeds	Total phenolic content by Folin-Ciocalteu method; total flavonoid content by aluminum chloride method; TLC analysis under UV and after NP/PEG spray for flavonoid detection	Sithisarn et al. (2016)
The Neuroprotective Effects of Oroxylum indicum Extract in SHSY-5Y Neuronal Cells by Upregulating BDNF Gene Expression under LPS Induced Inflammation	Oroxylin A, baicalein, and chrysin	Bark	HPLC-MS analysis of Sabroxy extract for standardization and compound identification	Sreedharan et al. (2024)
Antidepressant-like Effect of Oroxylum indicum Seed Extract in Mice Model of Unpredictable Chronic Mild Stress	Baicalin, baicalein, and chrysin	Seeds	HPLC analysis with method validation (linearity, precision, accuracy)	Chalermwongkul et al. (2023)
Biologic effects of biosynthesized Oroxylum indicum/silver nanoparticles on human periodontal ligament stem cells	Oroxylin A	Stem bark	Ethanol extraction, column chromatography, total flavonoid content (AlCl₃ colorimetric assay), antioxidant assay (DPPH), UV–Vis, FTIR, TEM, XRD, zeta potential	Prapaipittayakhun et al. (2023)
Bioassay-Guided Isolation of 2-[p-(2-Carboxyhydrazino)phenoxy]-6-(hydroxymethyl)tetrahydro-2H-pyran-3,4,5-triol from Oroxylum indicum and the Investigation of Its Molecular Mechanism Action of Apoptosis Induction	Oroxyquinone	Leaves	Bioassay-guided fractionation, silica gel chromatography, preparative HPLC, NMR (¹H, ¹³C), FT-IR, ESI-MS	Singh et al. (2022)
Phytomedicine Potential of Oroxylum indicum Root and Its Constituents: Targeting Alzheimer’s Disease	Baicalein, oroxylin A, chrysin, baicalin, lapachol, and quercetin	Root	RP-HPLC (quantification), total phenolic (Folin–Ciocalteu), total flavonoid (aluminum chloride colorimetric assay)	Summat et al. (2025)
A Comparative Study of Two Oroxylum indicum (L.) Kurz. Phenotypes Based on Phytochemicals and Antioxidant Effects, and the Anti-Inflammatory Activity of Leaf and Pod Extracts	Baicalin, baicalein, chrysin, and oroxylin A	Leaf (leaflet, petiole, whole) and immature pod	HPLC (validated for simultaneous detection), total phenolic content (Folin–Ciocalteu), total flavonoid content (aluminum chloride assay), PCA analysis	Panomai et al. (2024)
Oroxylum indicum ameliorates chemotherapy induced cognitive impairment	Oroxylin A, baicalein, and chrysin	Root bark	In silico ADME profiling using SwissADME and pkCSM; literature-based identification of major phytoconstituents	Pondugula et al. (2021)
Sensitive, simultaneous determination of chrysin and baicalein based on Ta₂O₅-chitosan composite modified carbon paste electrode	Chrysin and baicalein	Fruit extract of Oroxylum indicum	Electrochemical detection using differential pulse voltammetry (DPV) with Ta₂O₅-chitosan modified carbon paste electrode	Xie et al. (2017)
Discovery of xanthine oxidase inhibitors from a complex mixture using an online, restricted-access material coupled with column-switching liquid chromatography with a diode-array detection system	Oroxin A, oroxin B, baicalin, baicalein, chrysin, and chrysin-7-O-β-D-glucuronide	Seeds	HPLC–DAD–MS/MS for compound identification and structural characterization	Li et al. (2014)
Green synthesis of silver and gold nanoparticles using Oroxylum indicum plant extract for catalytic and antimicrobial activity	Oroxylin A	Stem bark	NMR (¹H and ¹³C), Mass Spectrometry	Worakitjaroenphon et al. (2023)
Gastroprotective flavonoid constituents from Oroxylum indicum Vent.	Two new flavonoid glycosides (compounds 1 & 2), and seven known compounds: dihydroiso-α-lapachone, 7-O-methyl chrysin, 5-hydroxy-4′,7-dimethoxyflavone, dihydrooroxylin A, oroxylin A, chrysin, and baicalein	Stem bark	Solvent extraction (hexane, acetone), column chromatography, TLC, NMR (¹H, ¹³C, DEPT, HMBC), IR, MS	Babu et al. (2010)
Exploration and selection of elite germplasm of Oroxylum indicum (L.) Vent. (Shyonak) in the forest divisions of Punjab, India	Baicalein, chrysin, and oroxylin-A	Root bark	Methanolic extraction (cold percolation, 24 h), HPLC analysis using C18 column with acetonitrile:water (0.1% TFA); detection at 270 nm	Tamta et al. (2022)
Pre-clinical acute oral toxicity and subacute neurotoxicity risk assessments on sprague dawley rats treated with single dose or repeated doses of flavonoid-enriched fraction extracted from Oroxylum indicum leaves	Genistein, oroxylin A, baicalein, and chrysin, 3′,4′,5,7-Tetrahydroxy-8-methoxyisoflavone (plus 75 minor flavonoids)	Leaves	LC-MS, FTIR	Othman et al. (2025)
High Performance thin layer chromatographic determination of chrysin in oroxylum indicum vent. from different geographical regions of India	Chrysin	Root, Stem, Leaf	HPTLC (High Performance Thin Layer Chromatography)	Srinivas & Aparna (2012)
A Newly Competitive Electrochemical Sensor for Sensitive Determination of Chrysin Based on Electrochemically Activated Ta2O5 Particles Modified Carbon Paste Electrode	Chrysin	Seeds of Oroxylum indicum	Electrochemical sensor (EA-Ta₂O₅-CPE), validated with HPLC	Xie et al. (2017)
Formulation and storage stability of baicalein-loaded oil-in-water emulsions	Baicalein	Fruits of Oroxylum indicum (extracted and solubilized in soybean oil)	HPLC (High Performance Liquid Chromatography)	Treesuwan et al. (2013)
A metabolomic approach to identify anti-hepatocarcinogenic compounds from plants used traditionally in the treatment of liver diseases	Baicalein, Scutellarein, Chrysin, Oroxylin A, Ladanein, and 3-Hydroxydehydroiso-alpha-lapachone	Stem bark	UHPLC-HRMS profiling with metabolomic dereplication (OPLS regression, MS-FINDER database annotation)	Chassagne et al. (2018)
Antioxidant flavonoids from the seed of Oroxylum indicum	1) Chrysin 6-C-β-D-glucopyranosyl-8-O-β-D-glucuronopyranoside (new) 2) Baicalein 7-O-β-D-glucuronopyranosyl-(1→3)[β-D-glucopyranosyl-(1→6)]-β-D-glucopyranoside (new) 3) Scutellarein 7-O-β-D-glucopyranosyl-(1→6)-β-D-glucopyranoside (new) 4) Chrysin-7-O-gentiobioside 5) Baicalein-7-O-diglucoside 6) Baicalein-7-O-glucoside 7) Scutellarein-7-O-glucopyranoside 8) Chrysin-7-O-glucuronide 9) Baicalin 10…	Seeds	Extraction with 70% EtOH, isolation via silica gel/MCI/Toyopearl/MPLC/HPLC; structural elucidation by NMR, MS (HR-FABMS, HR-ESIMS), UV, IR; quantification by HPLC	Yan et al. (2011)
Kinetics and modeling for extraction of chrysin from Oroxylum indicum seeds	Chrysin	Seeds	Extraction with ethanol–water mixtures; optimization of solid–liquid ratio, temperature, agitation speed, and time; compound detection and quantification by HPLC; extraction kinetics modeled using Spiro and Siddique’s model	Zhou et al. (2015)
Relative estimation of beta-sitosterol in alcoholic extracts of roots and small branches of oroxylum indicum (L.) Kurz by HPTLC for plant part substitution, medicinal uses and conservation	Beta-sitosterol	Roots and small branches	Methanolic extraction, High Performance Thin Layer Chromatography (HPTLC), ICH guideline method validation	Sharma et al. (2023)
Synthesis and biological evaluation of novel benzyl-substituted flavones as free radical (DPPH) scavengers and-glucosidase inhibitors	Baicalein, oroxylin A, and chrysin	Roots	Extraction from Oroxylum indicum roots using literature methods; compound isolation and identification by spectroscopic techniques (NMR, MS)	Kumar et al. (2010)
In-silico evaluation of Oroxylum indicum vent compounds in the plausible treatment and prevention of nasopharyngeal cancer	Baicalein and chrysin	Root and stem bark	Methanolic extraction; HPLC analysis for compound confirmation and quantification	Thrigulla et al. (2024)
In vitro immuno-stimulatory and anticancer activities of Oroxylum indicum (L.) Kurz.: An evidence for substitution of aerial parts for conservation	Oroxylin A and chrysin	Leaves, young stems, bark, roots	LC-MS/MS (Liquid Chromatography–Tandem Mass Spectrometry)	Rai et al. (2022)
Oroxylum indicum root bark extract prevents doxorubicin-induced cardiac damage by restoring redox balance	Chrysin, apigenin, quercetin, luteolin, gallic acid, and kaempferol	Root bark	HPTLC (High-Performance Thin-Layer Chromatography) fingerprinting	Menon et al. (2019)
A Novel Green Sample Pretreatment Method Column-Free Matrix Solid-Phase Dispersion Extraction: Application in a High-Performance Liquid Chromatography Experiment for Undergraduate Chemistry	Oroxin A and oroxin B	Seeds (Semen Oroxyli)	Column-free Matrix Solid-Phase Dispersion (CF-MSPD) extraction followed by HPLC analysis	Dong et al. (2024)
Evaluation of Antioxidant, Antimicrobial, and Cytotoxic Activities and Correlation with Phytoconstituents in Some Medicinal Plants of Nepal	Flavonoids, phenolics, tannins, glycosides, alkaloids, and terpenoids	Bark	Qualitative phytochemical screening (colorimetric), total phenolic content (Folin–Ciocalteu), total flavonoid (AlCl₃ method), and total tannin content (Folin–Ciocalteu), with spectrophotometry	Ranabhat et al. (2022)
High-performance liquid chromatography coupled with post-column dual-bioactivity assay for simultaneous screening of xanthine oxidase inhibitors and free radical scavengers from complex mixture	Oroxin A, oroxin B, baicalein, baicalin, chrysin, chrysin-7-O-β-D-glucuronide, and chrysin-7-O-β-D-gentiobioside	Seeds	HPLC-DAD-MS (Liquid Chromatography with Diode-Array Detection and Mass Spectrometry), UV spectral analysis, MS fragmentation	Li et al. (2014)
A comprehensive study of the metabolism of flavonoid oroxin B in vivo and in vitro by UHPLC-Q-TOF-MS/MS	Oroxin B and 32 phase I/II metabolites (e.g., baicalein, glucuronidated, sulfated, methylated, hydrogenated forms)	Not specified	UHPLC-Q-TOF-MS/MS (Ultra-High-Performance Liquid Chromatography–Quadrupole Time-of-Flight Mass Spectrometry), metabolic profiling in rat plasma, urine, bile, feces, and liver microsomes	Feng et al. (2021)
Oroxylum indicum seeds - Analysis of flavonoids by HPLC-MS	Baicalein-7-O-β-D-gentiobioside, baicalein-7-O-glucoside, chrysin-7-O-glucuronide, baicalein, chrysin, oroxylin A, and a tentatively identified Chrysin-7-O-gentiobioside	Seeds	HPLC–MS (High-Performance Liquid Chromatography–Mass Spectrometry), UV detection, NMR, MS validation, method validation (LOD, LOQ, precision, accuracy)	Krüger & Ganzera (2012)
Preparative isolation of flavonoid compounds from Oroxylum indicum by high-speed counter-current chromatography by using ionic liquids as the modifier of two-phase solvent system	Baicalein-7-O-diglucoside and baicalein-7-O-glucoside	Seeds (dried, powdered)	HSCCC (High-Speed Counter-Current Chromatography) with ionic liquids (e.g., [C4mim][PF6]), HPLC, ¹H-NMR, ¹³C-NMR	Liu et al. (2010)
Simultaneous determination of flavonoids in Oroxylum indicum by RP-HPLC	Oroxylin A, chrysin, baicalein, and hispidulin	Root, Trunk, Branch, Twig	Extraction (cold percolation, hot extraction, ultrasonication, microwave-assisted); Isolation (column chromatography); Structural elucidation (NMR, MS); Quantification (RP-HPLC)	Yadav et al. (2013)
Anti-arboviral activity and chemical characterization of hispidulin and ethanolic extracts from Millingtonia hortensis L.f. and Oroxylum indicum (L.) Kurz (Bignoniaceae)	Scutellarein-7-O-gentiobioside, chrysin-7-O-gentiobioside, isoverbascoside, chrysin-6-C-glucopyranosyl-8-C-arabinoside, scutellarein-7-O-glucoside, aequinoctin, baicalein-7-O-glucoside (tetuin or oroxylin A), baicalin, oroxylin A-7-O-glucoside, scutellarein, scutellarein-7-O-rutinoside, oroxylin A-glucuronide, oroxylin B (baicalein-7-O-gentiobioside), nepetin, apigenin, hispidulin, baicalein, chr…	Leaves and stems	UHPLC-DAD-ESI-MS/MS)	Cardoso Reis et al. (2022)
Baicalein isolated from Oroxylum indicum acts as a potent µ- and κ-opioid receptor antagonist agent via the reversal of agonist-mediated cAMP inhibition	Baicalein, chrysin, oroxylin A, and hispidulin	Stem bark	Extraction (70% methanol), Fractionation (n-butanol), Column chromatography, HPLC, NMR (¹H, ¹³C, DEPT), HR-ESIMS	Singh et al. (2024)
Phenolic glycosides from Oroxylum indicum	Oroxylumoside A, oroxylumoside B, darendoside A, leucosceptoside A, acteoside, and decaffeoylacteoside	Stem bark	Column chromatography, MPLC, 1D and 2D NMR (¹H, ¹³C, COSY, HSQC, HMBC), HR-ESI-QTOF-MS	Thi Vien et al. (2022)
One new flavonoid from Oroxylum indicum	5,6,7-trimethoxyflavone-8-O-β-D-glucopyranoside (new), Oroxylin A-7-O-β-D-glucuronide butyl ester, 6-methoxybaicalein, Oroxylin A-7-O-glucoside, 5,7-dihydroxyflavone, Uracil, and Baicalein 6-methoxy-7-glucuronide	Bark	Ethanol extraction, column chromatography, 1D & 2D NMR (¹H, ¹³C, COSY, HSQC, HMBC), UV, IR, HR-ESI-MS	Fan et al. (2015)
Phytochemical Analysis, Antioxidant, Antimicrobial and Anticancer Activity of Nigella sativa and Oroxylum indicum	Alkaloids, steroids, terpenes, tannins, phenols, flavonoids, and glycosides	Stem bark	Qualitative phytochemical screening (standard tests), Total Phenol (Folin–Ciocalteu method), Total Flavonoid (AlCl₃ method)	Shah et al. (2024)
Oroxylum indicum Vent Root Bark Extract Inhibits the Proliferation of Cancer Cells and Induce Apoptotic Cell Death	Baicalein, chrysin, biochanin A, demethoxycentaureidin 7-O-rutinoside, isorhamnetin-3-O-rutinoside, baicalein-7-O-glucuronide, 5,6,7-trihydroxy flavone, 3′,4′,5′-trimethoxy flavone, and others	Root bark	UPLC-Q-TOF-MS, HPLC quantification, total phenolic and flavonoid estimation	Menon et al. (2023)
Baicalein-enriched fraction extracted from Oroxylum indicum (L.) Benth. ex kurz leaves exerts antioxidant and inhibitory effects against glioblastoma multiforme	Baicalein (quantified: 15% in crude extract, enriched to 29% in F5 fraction) and other unidentified phenolics	Leaves	Solvent extraction (petroleum ether/methanol, methanol, aqueous); Fractionation (Diaion HP20 column); TLC; HPLC (C18 column, UV 270 nm)	Kang et al. (2019)
Phytochemical Screening, Chromatographic and Quantitative Study of Phenols and Flavonoids in Leaves of Oroxylum indicum and Pongamia pinnata	Alkaloids, glycosides, flavonoids, diterpenes, phenols, proteins, saponins, carbohydrates; quantified phenols (0.636 mg/100 mg) and flavonoids (1.84 mg/100 mg)	Leaves	Qualitative phytochemical tests; TLC (Rf values with quercetin and gallic acid standards); Folin–Ciocalteu for phenols; AlCl₃ method for flavonoids	Chandewar et al. (2023)
Isolation of bio-molecule Baicalein (5, 6, 7-Trihydroxy flavone) from root of Oroxylum indicum L. Vent and its prospective interaction with COVID-19 Viral S-Protein Receptor Binding Domain	Baicalein	Root	Cold ethanol extraction; Thin Layer Chromatography (TLC); UV–Visible spectrophotometry (200–600 nm)	Gokhale et al. (2022)
Comparative evaluation of baicalein from Oroxylum indicum by using conventional and non-conventional extraction methodology	Baicalein	Leaves	Maceration, Soxhlet-Assisted Extraction (SAE), Ultrasonic-Assisted Extraction (UAE), Accelerated Solvent Extraction (ASE); Ethanol as solvent; Quantification by yield (%) and baicalein content (ng)	Bhusari et al. (2019)
Facile and ultrasensitive electrochemical detection of baicalein on bismuth oxide-carboxylated multi-walled carbon nanotube/glassy carbon electrode	Baicalein	Not specified	A bismuth oxide-carboxylated multi-walled carbon nanotube/glassy carbon electrode (Bi2O3-CMWCNTs/GCE)	Shi et al. (2023)
De novo root transcriptome of a medicinally important rare tree Oroxylum indicum for characterization of the flavonoid biosynthesis pathway	Baicalein, baicalin, oroxylin B, prunetin, oroxindin, chrysin, and apigenin	Root (young and old)	RNA-seq, Trinity assembly, BLASTx, GO and KEGG pathway mapping, qRT-PCR	Deshmukh et al. (2018)
