# Supplementary material for: A Systematic Review of Evidence-Based Health Benefits of Oroxylum indicum and Its Functional Food Potential
Source: Foods. 2025 Oct 10;14(20):3465. doi: 10.3390/foods14203465 (PMC12563014; doi:10.3390/foods14203465)
Supplement: Supplementary file 1 [file foods-14-03465-s001.zip › Table S4.xlsx]

## Sheet: Sheet1
Table S4. Studies on Oroxylum indicum safety and toxicology.
Title	Methods	Safe doses	References
Synergistic effects of acarbose and an Oroxylum indicum seed extract in streptozotocin and high-fat-diet induced prediabetic mice	Toxicity study with mice (0–5 g/kg OISE for two weeks), hypoglycemic experiment (combination of OISE and acarbose); Sub-acute study (oral administration of OISE and acarbose for five weeks, blood tests, tissue observations)	50 mg/kg to 200 mg/kg	Sun et al. (2017)
Modulation of liver function, antioxidant responses, insulin resistance and glucose transport by Oroxylum indicum stem bark in STZ induced diabetic rats	28-day subacute toxicity study in rats: monitoring of liver (ALT, AST) and kidney (BUN, creatinine) markers, hematological parameters (WBC, RBC, Hb, HCT), and body weight	250 mg/kg body weight/day (oral) was found to be safe with no adverse effects	Singh & Kakkar (2013)
Consolidated extraction and conversion of baicalin to baicalein from Oroxylum indicum using a novel NADES-UAE system and bioactivity evaluation in RAW 264.7 cells	In vitro MTT assay on RAW 264.7 cells to assess cytotoxicity of NADES and ethanolic extracts at multiple concentrations	NADES extract (NPBC) showed no cytotoxicity up to 1000 μg DW/mL in RAW 264.7 cells	Srimawong & Putalun (2025)
Anti-inflammatory potential of Oroxylum indicum flavonoids: Effects of traditional grilling on aglycone flavonoid content and activity against urban dust-induced inflammation	In vitro MTT assay in RAW 264.7 macrophages to assess cytotoxicity of extracts and flavonoids	Extracts and flavonoids were non-toxic at concentrations up to 1000 μg/mL (extract) and 200 μM (flavonoids), with cell viability >80%	Choonong et al. (2024)
Oroxin A from Oroxylum indicum improves disordered lipid metabolism by inhibiting SREBPs in oleic acid-induced HepG2 cells and high-fat diet-fed non-insulin-resistant rats	Preliminary oral toxicity study in rats (2-week administration); observed for mortality and behavioral changes	≤2 g/kg/day was considered safe (no mortality); 3 g/kg/day caused slight behavioral changes	Cai et al. (2024)
Topical application of stem bark ethanol extract of Oroxylum indicum accelerates healing of deep dermal excision wound in mice	Acute oral toxicity test in mice using OECD guidelines, monitored over 14 days for signs of toxicity	Non-toxic up to 3 g/kg body weight (orally administered)	Lalrinzuali et al. (2018)
Oroxylum indicum Stem Bark Extract Reduces Tumor Progression by Inhibiting the EGFR-PI3K-AKT Pathway in an In Vivo 4NQO-Induced Oral Cancer Model	Hemolytic assay, PBMC viability assay, liver and kidney function tests (ALT, AST, ALP, urea, creatinine), histopathology of liver and kidney, bone marrow and spleen cell counts	In vivo dose of 5 mg/kg body weight was well tolerated; toxicity observed above 400 μg/mL in hemolysis assay and above 100 μg/mL in PBMC viability assay	Parvin et al. (2023)
Root Bark Extract of Oroxylum indicum Vent. Inhibits Solid and Ascites Tumors and Prevents the Development of DMBA-Induced Skin Papilloma Formation	In vitro cytotoxicity on spleen cells; in vivo acute oral toxicity (OECD-423 guideline)	Non-toxic to spleen cells up to 500 µg/mL; NOAEL up to 5 g/kg in mice	Menon et al. (2022)
Anti-Tumorigenic Activity of Chrysin from Oroxylum indicum via Non-Genotoxic p53 Activation through the ATM-Chk2 Pathway	Non-genotoxicity assessment via γH2AX (DNA damage marker); compared to ADR and other flavonoids	Chrysin at 40 µM did not induce DNA damage in MCF7 cells	Nagasaka et al. (2018)
The Neuroprotective Effects of Oroxylum indicum Extract in SHSY-5Y Neuronal Cells Against Lipopolysaccharide-Induced Inflammation	MTS assay for cell viability in SH-SY5Y cells under LPS-induced inflammation	Extract was non-toxic up to 500 µg/mL	Sreedharan et al. (2024)
Biologic effects of biosynthesized Oroxylum indicum/silver nanoparticles on human periodontal ligament stem cells	In vitro cell viability assay (MTS-based) on hPDLSCs exposed to OI extract, OI/AgNPs, and quercetin; Live/dead staining; TEM to assess nanoparticle internalization	OI and OI/AgNPs were noncytotoxic at 1.25–20 ppm, with 5 and 20 ppm significantly promoting cell growth	Prapaipittayakhun et al. (2023)
Anthelmintic effects of Oroxylum indicum stem bark extract on juvenile and adult stages of Hymenolepis diminuta (Cestoda), an in vitro and in vivo study	Acute oral toxicity test in mice following OECD 425 guidelines	Safe up to 2000 mg/kg (no toxicity or mortality observed)	Deori & Yadav (2016)
Oroxin A from Oroxylum indicum prevents the progression from prediabetes to diabetes in streptozotocin and high-fat diet induced mice	MTT assay (HepG2), body weight monitoring, liver histology, ALT/AST levels, oxidative stress markers (SOD, GSH, MDA, T-AOC)	200 mg/kg/day (mice); no hepatotoxicity or weight gain; tolerated up to ≥500 mg/kg in earlier study	Sun et al. (2018)
Oroxylum Indicum ameliorates chemotherapy induced cognitive impairment	In vivo monitoring for adverse effects (behavioral signs, CNS, GI, genitourinary toxicity, mortality); ADME profiling (in silico)	250 mg/kg and 500 mg/kg OIE orally for 4 weeks showed no adverse effects in mice	Pondugula et al. (2021)
Unveiling the cytotoxic and anti-proliferative potential of green-synthesized silver nanoparticles mediated by Colletotrichum gloeosporioides	In vitro cytotoxicity testing on normal mouse macrophage RAW 264.7 cells using MTT assay and LDH leakage assay	CgAgNPs showed low cytotoxicity on RAW 264.7 cells, indicating biocompatibility at therapeutic doses used for cancer cells	Gupta et al. (2024)
Silencing E6/E7 Oncoproteins in SiHa Cells Treated with siRNAs and Oroxylum indicum Extracts Induced Apoptosis by Upregulating p53/pRb Pathways	In vitro methylene blue staining assay to assess cell viability and determine IC₅₀; dose-response analysis (0.39–99.00 μg/ml)	IC₅₀ = 16.43 ± 1.14 μg/ml in SiHa cells; no observed cytotoxicity reported below this concentration	Sisin et al. (2024)
Cardioprotective Effects of Oroxylum indicum Extract Against Doxorubicin and Cyclophosphamide-Induced Cardiotoxicity	In vivo rat study: monitored changes in cardiac biomarkers (CK-MB, LDH, AST, ALT, ALP), ECG, and histopathology to assess protective and adverse effects at graded doses (50, 100, 200 mg/kg)	No toxicity observed at doses up to 2000 mg/kg orally for 14 days in rats	Pondugula et al. (2022)
Density functional theory-based quantum rationalization of flavones from Oroxylum indicum, their correlation with redox effect, molecular interaction studies and osmotic hemolysis	Osmotic fragility assay using human erythrocytes exposed to ethanolic root extract and isolated flavones (baicalein, chrysin, oroxylin A, hispidulin) at different concentrations (10–100 µg/mL)	Flavones showed non-hemolytic or protective effects up to 100 µg/mL; baicalein and oroxylin A stabilized erythrocyte membrane; no significant hemolysis observed at tested doses	Masood et al. (2018)
Pre-clinical acute oral toxicity and subacute neurotoxicity risk assessments on sprague dawley rats treated with single dose or repeated doses of flavonoid-enriched fraction extracted from Oroxylum indicum leaves	Acute oral toxicity (OECD 420, single dose up to 2000 mg/kg b.wt), subacute neurotoxicity (OECD 424, 28-day repeated oral dosing at 50 mg/kg b.wt), behavioral observation, neurological function tests (positional sense, gait), hematological and biochemical assays, organ weight and histopathology of brain, liver, kidney, lung, heart, reproductive organs	Acute: 2000 mg/kg b.wt (NOAEL), subacute: 50 mg/kg b.wt (no adverse neurotoxicity or systemic toxicity)	Othman et al. (2025)
Antifertility activity of Oroxylum indicum Vent. stem bark on female Wistar rats	Acute oral toxicity test following OECD Guideline 423 (fixed dose method); observation of behavioral symptoms and mortality over 7 days	No observed toxicity or mortality up to 2000 mg/kg (both AEOI and MEOI extracts); 200 mg/kg used as safe therapeutic dose	Das et al. (2024)
Studies on Brahma rasayana in male swiss albino mice: Chromosomal aberrations and sperm abnormalities	In vivo study in 9-month-old male Swiss albino mice; animals were orally administered Brahma Rasayana (BR) mixed with feed for 8 weeks. Toxicological endpoints included: chromosomal aberration assay in bone marrow cells, mitotic index, sperm morphology assay, sperm count, body weight monitoring	1 g, 2 g, and 4 g of BR per day (equal to 25–130 g/kg body weight); no adverse genotoxic or reproductive effects observed at any dose	Guruprasad et al. (2010)
Evaluation of Antioxidant, Antimicrobial, and Cytotoxic Activities and Correlation with Phytoconstituents in Some Medicinal Plants of Nepal	In vitro Brine Shrimp Lethality Assay using Artemia salina nauplii; LC₅₀ values calculated to assess cytotoxicity	LC₅₀ = 63095.73 µg/mL for methanolic extract of Oroxylum indicum bark, indicating non-toxic classification	Ranabhat et al. (2022)
Baicalin and Baicalein Inhibit Src Tyrosine Kinase and Production of IL-6	In vitro cytotoxicity was assessed using the MTS assay in THP-1 human monocyte cells after treatment with baicalin and baicalein	Both compounds were non-toxic up to 1000 µg/mL in THP-1 cells	Jelić et al. (2016)
Large-scale screening of 239 traditional chinese medicinal plant extracts for their antibacterial activities against multidrug-resistant staphylococcus aureus and cytotoxic activities	In vitro cytotoxicity assay using MTT on human foreskin fibroblast (HFF) cells; LC₅₀ determination	LC₅₀ > 100 µg/mL; Selectivity Index (SI) not calculated due to MIC variability, but considered non-cytotoxic at 100 µg/mL	Kim et al. (2020)
Oroxin B selectively induces tumor-suppressive ER stress and concurrently inhibits tumor-adaptive ER stress in B-lymphoma cells for effective anti-lymphoma therapy	In vitro cytotoxicity on PBMNCs and HMY2-CIR cells; in vivo toxicity assessment in SCID mice (body weight, organ index, hematological analysis)	Non-toxic up to 40 μM in normal human cells	Yang et al. (2015)
Anticancer potential of phytochemicals from Oroxylum indicum targeting Lactate Dehydrogenase A through bioinformatic approach	In silico toxicity prediction using ProTox-II and StopTox servers for endpoints including hepatotoxicity, mutagenicity, cytotoxicity, carcinogenicity, and others	All three lead compounds (Chrysin-7-O-glucuronide, Oroxindin, Oroxin A) predicted to be non-toxic with LD₅₀ = 5000 mg/kg (oral, class 5)	Ahmed et al. (2023)
