# Supplementary material for: A Systematic Review of Evidence-Based Health Benefits of Oroxylum indicum and Its Functional Food Potential
Source: Foods. 2025 Oct 10;14(20):3465. doi: 10.3390/foods14203465 (PMC12563014; doi:10.3390/foods14203465)
Supplement: Supplementary file 1 [file foods-14-03465-s001.zip › Table S1.xlsx]

## Sheet: Sheet1
Table S1. Studies on pharmacological activities of Oroxylum indicum.
Title	Activity	Group	Extract/ compound	Plant parts	Methods (in vitro, in vivo, in sillico)	Outcomes	References
Anti-inflammatory activity of root bark and stem bark of Shyonaka	Anti-inflammatory	Anti-inflammatory	Decoction (Kashaya)	Root bark and stem bark	In vivo (Carrageenan-induced paw edema model in Wistar rats)	Both decoctions significantly reduced paw edema; stem bark (26.30%) showed slightly higher inhibition than root bark (22.70%) at 14 mL/kg	Doshi et al. (2012)
Anti-inflammatory potential of Oroxylum indicum flavonoids: Effects of traditional grilling on aglycone flavonoid content and activity against urban dust-induced inflammation	Anti-inflammatory	Anti-inflammatory	Ethanol extracts and flavonoid standards (baicalein, chrysin, oroxylin A, baicalin, oroxin A)	Bark, leaves, seeds, shoots, fruits, grilled fruits	In vitro (NO inhibition in LPS and urban dust-stimulated RAW 264.7 macrophages, MTT assay, RT-qPCR for iNOS, COX-2, IL-1β, IL-6, TNF-α, 5-LOX); in silico (molecular docking to iNOS)	Extracts and aglycone flavonoids (especially baicalein and grilled fruit extract) showed dose-dependent NO inhibition and suppression of inflammatory gene expression; baicalein had strongest binding to iNOS (–7.69 kcal/mol)	Choonong et al. (2024)
Baicalin and Baicalein Inhibit Src Tyrosine Kinase and Production of IL-6	Anti-inflammatory activity via inhibition of Src tyrosine kinase and IL‐6 production	Anti-inflammatory	Baicalin, Baicalein	Not directly extracted	In vitro (MTS assay for cytotoxicity, IL‐6 quantification by ELISA, Src kinase activity assay using ADP-Glo)	Both compounds significantly inhibited Src kinase activity and reduced IL-6 secretion in LPS-stimulated THP-1 cells without cytotoxicity	Jelić et al. (2016)
Identification of human IKK-2 inhibitors of natural origin (Part II): In Silico prediction of IKK-2 inhibitors in natural extracts with known anti-inflammatory activity	Anti-inflammatory	Anti-inflammatory	Baicalein	Not specified	In Silico: ADME/Tox filtering, Pharmacophore modeling, Molecular docking (eHiTS), Electrostatic and shape comparison (EON)	Baicalein from Oroxylum indicum was identified as a potential inhibitor of human IKK-2, possibly contributing to the known anti-inflammatory effects of this extract.	Sala et al. (2011)
Oroxin A ameliorates the oleic acid-induced A549 cell injury through the suppression of pyroptosis and degradation of alveolar surfactant	Anti-inflammatory, cytoprotective (ARDS model)	Anti-inflammatory	Oroxin A (a flavonoid from Oroxylum indicum)	Not directly extracted	In vitro: CCK-8 cell viability assay, LDH release, ELISA (IL-1β, IL-18), Western blot and RT-qPCR for pyroptosis markers (NLRP3, ASC, Caspase-1, GSDMD), SPC protein/mRNA levels in A549 cells	Oroxin A (10 μM) protected A549 cells from OA-induced injury by reducing pyroptosis-related protein/mRNA expression, lowering IL-1β, IL-18, LDH levels, and preserving surfactant protein C (SPC) expression	Huang et al. (2022)
Screening of dual targeted inhibitors of 5-lipoxygenase and cyclooxygenase-2 from Oroxylum indicum by off-line two-dimensional liquid chromatography coupled with mass spectrometry	Anti-inflammatory (dual inhibition of 5-LOX and COX-2)	Anti-inflammatory	Ethanol extract and isolated flavonoids (e.g., oroxin A, oroxin B, baicalein, chrysin)	Whole plant (collected powder, likely stem/fruit/leaf; source not specified precisely)	In vitro (5-LOX and COX-2 enzyme inhibition assays, LPS-induced RAW 264.7 macrophages), in silico (molecular docking)	Identified 9 flavonoids as potential dual 5-LOX/COX-2 inhibitors; baicalein and oroxylin A showed the strongest binding and inhibition. Decreased PGE2 and LTB4 levels in LPS-induced macrophages.	Cheng et al. (2022)
Screening of Vietnamese medicinal plants for NF-κB signaling inhibitors: Assessing the activity of flavonoids from the stem bark of Oroxylum indicum	Anti-inflammatory (NF-κB inhibition)	Anti-inflammatory	Dichloromethane and ethyl acetate extracts; Oroxylin A, Chrysin, Baicalein, Hispidulin	Stem bark	In vitro: HEK-293/NF-κB-luc reporter assay to assess NF-κB inhibition upon TNF-α stimulation; IC50 determination of isolated compounds; Cell viability assessment using Cell Tracker Green CMFDA.	Oroxylin A exhibited the strongest NF-κB inhibition (IC50 = 3.9 μM), followed by chrysin (7.2 μM), hispidulin (9.0 μM), and baicalein (28.1 μM). Glycosides were inactive. Extracts and active compounds showed no cytotoxicity at tested concentrations.	Tran et al. (2015)
Scutellarein ameliorates dextran sulfate sodium-induced ulcerative colitis by inhibiting colonic epithelial cell proinflammation and barrier disruption	Anti-inflammatory, protective effect on ulcerative colitis	Anti-inflammatory	Scutellarein (not extracted here; noted as present in Oroxylum indicum)	Not directly extracted	In vivo (DSS-induced ulcerative colitis mouse model), in vitro (IL-1β-treated HT-29 cell line)	Scutellarein significantly reduced DAI scores, improved histopathology, decreased proinflammatory cytokines (IL-6, IL-1β, TNF-α), preserved tight junction proteins (E-cadherin, occludin, ZO-1), and inhibited NF-κB signaling in both models	Tang et al. (2024)
Anthelmintic effects of Oroxylum indicum stem bark extract on juvenile and adult stages of Hymenolepis diminuta (Cestoda), an in vitro and in vivo study	Anthelmintic activity against intestinal cestode infections	Anti-infective	Methanol extract	Stem bark	In vitro (motility and SEM on juvenile and adult H. diminuta), In vivo (EPG and worm counts in rats)	Dose-dependent anthelmintic effects; rapid juvenile mortality in vitro (0.25 h at 30 mg/ml); 79.3% EPG and 70.8% worm reduction in vivo (1000 mg/kg); non-toxic at 2000 mg/kg.	Deori & Yadav. (2016)
Anti-arboviral activity and chemical characterization of hispidulin and ethanolic extracts from Millingtonia hortensis L.f. and Oroxylum indicum (L.) Kurz (Bignoniaceae)	Antiviral (ZIKV, CHIKV, MAYV)	Anti-infective	Ethanol extract	Leaves and stems	In vitro (MTT assay on Vero cells)	Stems: EC₅₀ = 20.57 µg/mL (ZIKV), 55.85 µg/mL (CHIKV), 18.59 µg/mL (MAYV); Leaves: EC₅₀ = 40.35 µg/mL (ZIKV), 48.33 µg/mL (CHIKV), 67.65 µg/mL (MAYV); All extracts showed Selectivity Index (SI) ≥ 5, indicating promising antiviral activity	Cardoso Reis et al. (2023)
Flavone-rich fractions and extracts from oroxylum indicum and their antibacterial activities against clinically isolated zoonotic bacteria and free radical scavenging effects	Antibacterial, Antioxidant	Anti-infective	Ethanol extracts, orange-red crystals, yellow precipitates	Seeds, young fruits, flowers	In vitro (DPPH, disc diffusion, MIC, IC50, SEM)	Showed strong antioxidant and antibacterial activity; baicalin and compound B0 correlated with effects; SEM revealed cell wall disruption	Sithisarn et al. (2021)
Inhibitory Effects on Clinical Isolated Bacteria and Simultaneous HPLC Quantitative Analysis of Flavone Contents in Extracts from Oroxylum indicum	Antibacterial	Anti-infective	Ethanolic and water extracts; baicalin, baicalein, chrysin	Fruits, seeds	In vitro (broth micro-dilution assay)	Fruit ethanol extract (OFNE) showed strongest antibacterial activity; baicalin had highest activity among flavones	Sithisarn et al. (2019)
In-vitro assessment of probiotic potential of Lactobacillus plantarum WU-P19 isolated from a traditional fermented herb	Antimicrobial, probiotic enzyme activity	Anti-infective	Lactobacillus plantarum WU-P19 isolated from fermented Oroxylum indicum	Fermented fruit	In vitro: agar spot test against 7 pathogens, bile salt hydrolase (BSH) and β-galactosidase activity assays, simulated gastric and bile salt tolerance, NaCl and phenol tolerance	WU-P19 inhibited all tested pathogens (inhibition zones 15–34 mm), showed high survival under gastrointestinal conditions, and exhibited strong BSH and β-galactosidase activity	Palachum et al. (2018)
Isolation of bio-molecule Baicalein (5, 6, 7-Trihydroxy flavone) from root of Oroxylum indicum L. Vent and its prospective interaction with COVID-19 Viral S-Protein Receptor Binding Domain	Antiviral (SARS-CoV-2 spike protein binding)	Anti-infective	Baicalein	Root	In silico (molecular docking using MOE software against SARS-CoV-2 spike RBD; ADMET profiling via SwissADME)	Baicalein showed strong binding affinity to S-protein RBD (binding energy −12.55 kcal/mol) via 4 H-bond interactions with key residues (e.g., Gly496, Tyr505); favorable ADMET profile	Gokhale et al. (2022)
Large scale screening of ethnomedicinal plants for identification of potential antibacterial compounds	Antibacterial	Anti-infective	Methanol and aqueous extracts	Bark	In vitro (agar cup diffusion assay, MIC determination via broth microdilution)	Methanolic bark extract showed inhibition zones (up to 16 mm); MICs ranged from 125–500 µg/mL across 4 bacterial strains	Panda et al. (2016)
Large-scale screening of 239 traditional chinese medicinal plant extracts for their antibacterial activities against multidrug-resistant staphylococcus aureus and cytotoxic activities	Antibacterial activity against multidrug-resistant Staphylococcus aureus	Anti-infective	Ethanol extract	Seeds	In vitro (Agar diffusion, MIC, MBC)	Strong antibacterial activity: DIZ = 18.5–30 mm; MIC = 0.39–1.56 mg/mL; MBC = 0.78–6.25 mg/mL	Kim et al. (2020)
One new flavonoid from Oroxylum indicum	Antibacterial activity against Staphylococcus aureus	Anti-infective	5,6,7-trimethoxyflavone-8-O-β-D-glucopyranoside (1), Oroxylin A-7-O-β-D-glucuronide butyl ester (2), 6-methoxybaicalein (3), Oroxylin A-7-O-glucoside (4)	Bark	In vitro (MIC and MBC determination via broth microdilution method against S. aureus ATCC 25923)	Compound 1: MIC = 64 µg/mL, MBC = 128 µg/mL; Compound 3: MIC = 32 µg/mL, MBC = 64 µg/mL; Compounds 2 and 4 showed weak or no activity	Fan et al. (2015)
Oroxylin A shows limited antiviral activity towards dengue virus	Antiviral (anti-DENV-2)	Anti-infective	Oroxylin A (purchased standard)	Not directly extracted	In vitro: MTT assay (cytotoxicity), plaque assay (virus titer), flow cytometry, western blot (viral protein expression in BHK-21 cells)	Limited antiviral activity when added post-infection (EC₅₀ = 201.1 µM, SI = 2.66); no direct virucidal effect or impact during pre-treatment; modest reduction in viral production observed	Ratanakomol et al. (2022)
Screening for Antibacterial and Antioxidant Activities and Phytochemical Analysis of Oroxylum indicum Fruit Extracts	Antibacterial, Antioxidant	Anti-infective	Ethanol and water extracts	Fruits and seeds	In vitro (disc diffusion assay for antibacterial activity, DPPH assay for antioxidant activity)	Ethanol extract of seeds showed strongest antioxidant activity (EC50 = 26.33 µg/mL); fruit ethanol extract from Nakorn Pathom had highest antibacterial activity against S. intermedius (zone = 15.11 mm) and moderate activity against S. suis (14.39 mm)	Sithisarn et al. (2016)
Synergistic activity of Coptis Chinensis and clotrimazole against Candida Albicans	Anti-Candida albicans (fungistatic/fungicidal)	Anti-infective	Aqueous extract	Seeds	In vitro (Oxford cup assay, broth microdilution, MIC, MFC)	MIC₅₀ = 150 mg/mL, MFC = 900 mg/mL; 82.3% inhibition at 18 h; no synergy alone; additive only when combined with C. chinensis (FICI = 0.56)	Feng et al. (2023)
Synergistic combination of baicalein and rifampicin against Staphylococcus aureus biofilms	Antibacterial and antibiofilm (against S. aureus)	Anti-infective	Baicalein	Not directly extracted	In vitro: MIC determination, checkerboard assay, time-kill assay, crystal violet staining (biofilm inhibition/eradication), SEM, CLSM	Baicalein alone showed dose-dependent inhibition and eradication of S. aureus biofilms; in combination with rifampicin, demonstrated strong synergistic bactericidal effect (FICI = 0.37), >90% eradication at 8×FIC	Muniyasamy & Manjubala (2024)
A Comparative Study of Two Oroxylum indicum (L.) Kurz. Phenotypes Based on Phytochemicals and Antioxidant Effects, and the Anti-Inflammatory Activity of Leaf and Pod Extracts	Antioxidant and anti-inflammatory	Antioxidant	Ethanol extracts, baicalin, baicalein, chrysin, oroxylin A	Leaf and immature pod	In vitro (DPPH, ABTS, FRAP, NO inhibition in LPS-induced RAW264.7 macrophages)	Leaf and pod extracts showed moderate antioxidant and NO-inhibitory effects; PLE and LE had stronger anti-inflammatory activity than PE and PdE; isolated biomarkers (especially baicalin and baicalein) showed strong NO inhibition	Panomai et al. (2024)
Antioxidant flavonoids from the seed of Oroxylum indicum	Antioxidant	Antioxidant	Isolated flavonoids (e.g., baicalein, baicalin, chrysin, oroxylin A, scutellarein, etc.)	Seeds	In vitro (DPPH and ORAC assays)	Compounds 3, 5–7, 9, and 12 showed significant DPPH activity (e.g., baicalein IC₅₀ = 51.64 μg/mL); Compounds 3–15 exhibited ORAC antioxidant capacity (e.g., compound 7 = 7.55 μM Trolox/μM compound)	Yan et al. (2011)
Baicalin and chrysin mixture imparts cyto-protection against methylglyoxal induced cytotoxicity and diabetic tubular injury by modulating RAGE, oxidative stress and inflammation	Antioxidant, anti-inflammatory, anti-glycation, cytoprotective, nephroprotective	Antioxidant	Baicalin, chrysin (BCH mixture)	Not specified	In vitro: NRK-52E cell assays (Alamar blue, ROS, MMP, apoptosis, cell cycle, Western blot); In vivo: STZ-induced diabetic rats (biochemical tests, histology, immunostaining, Western blot)	BCH reduced ROS, mitochondrial depolarization, apoptosis, AGEs and inflammation; improved renal function and antioxidant status	Singh et al. (2017)
Consolidated extraction and conversion of baicalin to baicalein from Oroxylum indicum using a novel NADES-UAE system and bioactivity evaluation in RAW 264.7 cells	Antioxidant, Anti-inflammatory	Antioxidant	NADES and ethanol extracts enriched in baicalein	Fruit	In vitro (DPPH radical scavenging, NO inhibition in LPS-stimulated RAW 264.7 cells, RT-PCR analysis of iNOS, COX-2, IL-6, 5-LOX gene expression)	NPBC-extracted sample showed strongest antioxidant activity (lowest IC₅₀), significantly inhibited NO production, and downregulated inflammatory gene expression	Srimawong & Putalun (2025)
Density functional theory-based quantum rationalization of flavones from Oroxylum indicum, their correlation with redox effect, molecular interaction studies and osmotic hemolysis	Antioxidant, redox modulation, membrane protective effect	Antioxidant	Flavones: Baicalein, Chrysin, Oroxylin A, Hispidulin (pure compounds); Ethanol root extract	Not directly extracted	In vitro: DPPH, FRAP, NO scavenging, TAC, RP, TPC, TFC assays; Osmotic fragility test on human erythrocytes In silico: DFT-based HOMO–LUMO, docking with oxy/deoxyHb and albumin	Baicalein showed the strongest antioxidant capacity and protective effect on erythrocyte membrane integrity; Hispidulin showed strongest DPPH activity; in silico docking supported binding affinities with target proteins	Masood et al. (2018)
Efficacy of supercritical carbon dioxide integrated hydrothermal extraction of Khmer medicinal plants with potential pharmaceutical activity	Antioxidant	Antioxidant	SCeCO₂eH extract, hydrothermal extract, Soxhlet methanol extract	Bark	In vitro (DPPH radical scavenging assay, Folin–Ciocalteu total phenolic content assay)	The SCeCO₂eH extract of Oroxylum indicum bark showed antioxidant activity with an IC₅₀ of 0.92 mg/mL and total phenolic content of 16.34 mg GAE/g dry weight. Antioxidant activity was positively correlated with phenolic content.	Chhouk et al. (2018)
Evaluation of Antioxidant, Antimicrobial, and Cytotoxic Activities and Correlation with Phytoconstituents in Some Medicinal Plants of Nepal	Antioxidant and antimicrobial activity	Antioxidant	Methanol extract	Bark	In vitro (DPPH radical scavenging assay, agar well diffusion method)	IC₅₀ for DPPH = 147.39 µg/mL; antimicrobial activity observed against S. aureus, B. cereus, E. coli, and S. typhimurium with inhibition zones >10 mm	Ranabhat et al. (2022)
Green mediated synthesis of cerium oxide nanoparticles by using Oroxylum indicum for evaluation of catalytic and biomedical activity	Antioxidant, antifungal, and drug delivery	Antioxidant	Cerium oxide nanoparticles synthesized using Oroxylum indicum fruit extract	Fruit	In vitro: DPPH antioxidant assay; antifungal activity against Candida albicans; drug loading and release assay with metronidazole	CeO₂ NPs showed 69.45% DPPH scavenging activity, effective antifungal inhibition, and sustained metronidazole release (96.56% over 160 min)	Mim et al. (2024)
High-performance liquid chromatography coupled with post-column dual-bioactivity assay for simultaneous screening of xanthine oxidase inhibitors and free radical scavengers from complex mixture	Xanthine oxidase inhibition and antioxidant activity	Antioxidant	Methanol extract; isolated flavonoids (baicalein, chrysin, oroxin A, oroxin B, etc.)	Seeds	In vitro (HPLC coupled with post-column bioassay using XO and ABTS•⁺ assays)	Baicalein and chrysin showed strong XO inhibition; most flavonoids exhibited antioxidant activity; glycosides showed reduced XO inhibition	Li et al. (2014)
HPLC-DPPH screening method for evaluation of antioxidant compounds extracted from semen oroxyli	Antioxidant (DPPH radical scavenging)	Antioxidant	Baicalein-7-O-gentiobioside, Baicalein-7-O-glucoside, Baicalein, Baicalin	Seeds (Semen Oroxyli)	In vitro (HPLC-DPPH assay, DPPH spiking HPLC assay)	Four major flavonoids showed antioxidant activity via DPPH scavenging; structure-activity relationship indicated hydroxyl group at C-6 critical for activity	Yan et al. (2014)
Rapid antioxidant capacity screening in herbal extracts using a simple flow injection-spectrophotometric system	Antioxidant	Antioxidant	Crude extracts (acetone, methanol, hexane)	Leaf, branch, stem, twig, root	In vitro (DPPH radical scavenging via flow injection and batch spectrophotometry)	All parts showed antioxidant capacity; root and stem extracts had the highest ascorbic acid equivalent values (up to ~4.3 mM AAE)	Mrazek et al. (2012)
Therapeutic Potentials of Oroxylum indicum Bark Extracts	Antioxidant, cytotoxicity, lipid peroxidation inhibition, DNA protective	Antioxidant	Methanol and aqueous extracts	Bark	In vitro: Total phenolics (Folin-Ciocalteau), FRAP, DPPH, Hydroxyl radical scavenging (HRSA), Lipid peroxidation (TBA), XTT cytotoxicity assay, DNA protection assay (UV-photolysed H₂O₂)	Methanolic extract: higher phenolics & cytotoxicity; both: strong antioxidants, radical scavengers, lipid peroxidation inhibitors, moderate DNA protection; dose-dependent.	Kumar et al. (2010)
Biologic effects of biosynthesized Oroxylum indicum/silver nanoparticles on human periodontal ligament stem cells	Anti-inflammatory, antioxidant, osteogenic support under oxidative and inflammatory stress	Bone health	Ethanol extract of O. indicum stem bark and biosynthesized AgNPs (OI/AgNPs); compared with quercetin	Stem bark	In vitro: DPPH assay, IL-1β secretion (ELISA), ALP and calcium assays, live/dead staining, TEM, flow cytometry on hPDLSCs under H₂O₂ and LPS stimulation (with and without hydrogel encapsulation)	OI/AgNPs protected cells from oxidative stress and LPS-induced inflammation, promoted ALP and calcium production, and enhanced osteogenic differentiation without cytotoxicity	Prapaipittayakhun et al. (2023)
Elucidating anti-sclerostin mechanism of baicalein using LRP6-Sclersotin complex of canonical Wnt/β-catenin signaling pathway	Skeletal protective activity via Wnt/β-catenin pathway modulation	Bone health	Baicalein	Not specified	In silico (molecular docking, molecular dynamics simulations)	Baicalein docked between LRP6 and sclerostin (binding energy −8.4 kcal/mol), showed stability over 100 ns, and induced conformational changes in sclerostin's loop-2 region, suggesting inhibition of sclerostin and activation of canonical Wnt signaling	Muniyasamy & Manjubala (2025)
Identification of potential sclerostin inhibiting flavonoids from Oroxylum indicum: an insilico approach	Skeletal protective activity via inhibition of sclerostin (Wnt/β-catenin signaling activation)	Bone health	Baicalein and other major flavonoids from Oroxylum indicum	Not specified	In silico (molecular docking, coarse-grained and molecular dynamics simulations, drug-likeness and ADMET screening)	Baicalein showed the strongest binding to sclerostin (PNAIG motif), caused structural changes at the LRP6 binding site, and was predicted to be a promising candidate for skeletal protective effects	Muniyasamy & Manjubala (2024)
Oroxin B Attenuates Ovariectomy-Induced Bone Loss by Suppressing Osteoclast Formation and Activity	Anti-osteoclastogenic, anti-osteoporotic	Bone health	Oroxin B	Not specified	In vitro: BMM culture, TRAP staining, CCK-8, actin staining, pit assay, qPCR, Western blot, immunofluorescence; In vivo: OVX mouse model, micro-CT, histology, ELISA	OB inhibited osteoclast formation/function in vitro, reduced bone loss and osteoclast activity in vivo; acted via MAPK/NF-κB pathway	Huang et al. (2021)
Oroxylin A attenuates osteoarthritis progression by dual inhibition of cell inflammation and hypertrophy	Anti-osteoarthritic, anti-inflammatory, anti-hypertrophic	Bone health	Oroxylin A	Not specified	In vitro (IL-1β-stimulated human chondrocytes), in vivo (DMM-induced OA in mice), in silico (molecular docking with IKKβ and Dvl2)	ORA suppressed IL-1β-induced ECM degradation, reduced inflammatory mediators (IL-6, TNF-α, iNOS, COX-2), and inhibited hypertrophic markers (RUNX-2, collagen X); ORA also improved joint pathology in vivo	Chen et al. (2021)
A metabolomic approach to identify anti-hepatocarcinogenic compounds from plants used traditionally in the treatment of liver diseases	Anti-proliferative activity against HepG2 liver cancer cells	Cancer	Ethanol extract (with identified flavonoids: baicalein, scutellarein, chrysin, oroxylin A)	Stem bark	In vitro (HepG2 cell line assay using MTT)	Ethanolic extract showed IC₅₀ = 64.1 μg/mL; fraction 5 showed IC₅₀ = 84.4 μg/mL; flavonoids putatively linked to activity	Chassagne et al. (2018)
Anticancer potential of phytochemicals from Oroxylum indicum targeting Lactate Dehydrogenase A through bioinformatic approach	Anti-cancer (LDHA inhibition)	Cancer	Chrysin-7-O-glucuronide, Oroxindin, Oroxin A (selected from 52 known compounds)	Not specified	In silico (molecular docking, ADMET, molecular dynamics, MM/GBSA)	All three lead compounds showed stronger binding than control (Sunitinib), favorable drug-likeness, and good structural stability with LDHA; Oroxindin had the best free binding energy (–46.47 kcal/mol)	Ahmed et al. (2023)
Anti-tumorigenic activity of chrysin from oroxylum indicum via non-genotoxic p53 activation through the ATM-Chk2 pathway	Anti-cancer, p53 activation	Cancer	Chrysin (isolated from ethanol/methanol bark extract)	Bark	In vitro (luciferase reporter, qPCR, Western blot, ChIP, WST-8 cell viability assay)	Chrysin selectively activated p53 in MCF7 cells via ATM-Chk2 pathway without causing DNA damage; reduced viability in p53 WT cells only	Nagasaka et al. (2018)
Baicalein-enriched fraction extracted from Oroxylum indicum (L.) Benth. ex kurz leaves exerts antioxidant and inhibitory effects against glioblastoma multiforme	Antioxidant, anti-glioblastoma (cytotoxic/anti-proliferative)	Cancer	Baicalein-enriched fraction (F5), crude extract	Leaves	In vitro (DPPH radical scavenging assay; MTT assay on GBM DBTRG-05MG cell line)	F5 showed strong antioxidant activity comparable to pure baicalein; cytotoxicity IC₅₀ = 36 µg/mL (F5), 92 µg/mL (crude); F5 more effective than synthetic baicalein and Temozolomide	Kang et al. (2019)
Bioassay-Guided Isolation of 2-[p-(2-Carboxyhydrazino)phenoxy]-6-(hydroxymethyl)tetrahydro-2H-pyran-3,4,5-triol from Oroxylum indicum and the Investigation of Its Molecular Mechanism Action of Apoptosis Induction	Anti-cancer (apoptosis induction, anti-metastatic)	Cancer	Crude leaf extract and purified compound (Oroxyquinone)	Leaves	In vitro: MTT assay, comet assay, DNA fragmentation, flow cytometry (cell cycle, Annexin V), DAPI staining, Western blot, wound healing assay	Oroxyquinone inhibited PC3 cell proliferation (IC₅₀ = 58.9 µM), induced apoptosis via p38-AIF pathway (caspase-3 independent), arrested S-phase, and reduced cell migration	Singh et al. (2022)
Bioprospecting of fungal endophytes from Oroxylum indicum (L.) Kurz with antioxidant and cytotoxic activity	Anti-oxidant and cytotoxic (anti-cancer)	Cancer	Ethyl acetate extract of fungal endophytes (esp. C. gloeosporioides, Colletotrichum sp. WF134)	Fungal isolates from leaf tissue (not plant extract)	In vitro (DPPH, NO, superoxide, hydroxyl radical scavenging; MTT assay on HCT116, HeLa, HepG2, HEK293T)	C. gloeosporioides extract showed strong antioxidant activity and selective cytotoxicity toward cancer cells; Colletotrichum sp. WF134 and D. tulliensis were active against specific cancer cell lines	Rai et al. (2022)
Bladder cancer cell viability inhibition and apoptosis induction by baicalein through targeting the expression of anti-apoptotic genes	Cytotoxic and pro-apoptotic (anti-bladder cancer)	Cancer	Baicalein (a flavonoid from Oroxylum indicum)	Not directly extracted	In vitro: WST-1 viability assay, Annexin-V apoptosis assay, Hoechst nuclear staining, RT-PCR and Western blot for gene/protein expression (BCL2, Bcl-xL, XIAP, survivin), cell motility (wound healing)	Baicalein (5 mg/mL for 72 h) reduced cell viability (by 39–46%), downregulated anti-apoptotic gene/protein expression, induced apoptosis (79–86%) and suppressed migration of bladder cancer cells	Yang et al. (2018)
Cartilage Oligomeric Matrix Protein promotes epithelial–mesenchymal transition by interacting with Transgelin in Colorectal Cancer	Anti-metastatic, anti-EMT (epithelial–mesenchymal transition)	Cancer	Chrysin (a flavonoid from Oroxylum indicum)	Not directly extracted	In vitro (migration, invasion, wound healing, EMT marker expression, Co-IP); in vivo (xenograft tumor model and liver metastasis model in mice); in silico (docking of chrysin at COMP/TAGLN interface, Biacore interaction analysis)	Chrysin inhibited COMP–TAGLN interaction, suppressed EMT markers, reduced cancer cell invasion and migration in vitro, and reduced tumor growth and metastasis in vivo	Zhong et al. (2020)
Evaluation and molecular docking study of two flavonoids from Oroxylum indicum (L.) Kurz and their semi-synthetic derivatives as histone deacetylase inhibitors	HDAC inhibition, anti-proliferative activity	Cancer	Chrysin, Galangin 3-methyl ether, and 38 semi-synthetic derivatives	Leaves	In vitro: HDAC inhibition assay using Fluor-de-Lys kit on HeLa nuclear extract, MTT cytotoxicity assay on HeLa, A549, and Vero cell lines, Western blot for acetylated histone H3 levels in HeLa cells. In silico: Molecular docking with AutoDock 4.2 against HDAC1, HDAC2, HDAC3, and HDAC8 to determine binding affinity and selectivity.	Compounds 6b, 6c, and 6q showed strong HDAC inhibition; 6q exhibited best anti-proliferative activity against HeLa cells with IC50 of 13.91 µM; molecular docking confirmed HDAC8 selectivity	Somsakeesit et al. (2024)
In vitro immuno-stimulatory and anticancer activities of Oroxylum indicum (L.) Kurz.: An evidence for substitution of aerial parts for conservation	Immuno-stimulatory and anti-cancer	Cancer	Hydro-alcoholic and aqueous extracts	Leaves, young stems, bark, roots	In vitro (MTT assay on RAW 264.7 and THP-1 cells; TNF-α ELISA assay)	Aqueous and hydro-alcoholic extracts showed significant cytokine (TNF-α) release; hydro-alcoholic leaf extract (OHAL) showed highest TNF-α (98 pg/mL); all extracts showed immuno-stimulatory potential and varying cytotoxicity	Rai et al. (2022)
Inhibition of cell proliferation and migration by Oroxylum indicum extracts on breast cancer cells via Rac1 modulation	Anti-cancer	Cancer	Crude methanol extracts of young leaves and fruit	Leaves and fruit	In vitro (MCF-7 breast cancer cells: SRB assay, colony formation, AO/EB staining, ROS, caspase-3, migration assays, RT-PCR, Western blot)	Leaf and fruit extracts inhibited proliferation and migration of MCF-7 cells; induced apoptosis and ROS; modulated Rac1 and RhoA expression; leaf extract more potent	Buranrat et al. (2020)
Inhibition of tumor cells proliferation and migration by the flavonoid furin inhibitor isolated from oroxylum indicum	Anti-tumor, furin inhibition	Cancer	Baicalein, chrysin, oroxylin-A, oroxylin-A glycoside	Stem bark	In vitro: MTT assay, proliferation assay, migration assay, furin inhibition assay (fluorogenic substrates & pro-hVEGF-C peptide), Western blot, mass spectrometry	Baicalein most active; oroxylin-A glycoside also potent; dose-dependent.	Lalou et al., 2013
Insight into OroxylinA-7-O–d-Glucuronide-Enriched Oroxylum indicum Bark Extract in Oral Cancer HSC-3 Cell Apoptotic Mechanism	Anti-cancer, apoptosis induction	Cancer	Ethanol bark extract enriched in Oroxylin-A-7-O-glucuronide	Bark	In vitro (MTT, Annexin V/PI, caspase-3/7, DNA ladder, colony assay, WB), In silico (molecular docking)	Induced apoptosis via mitochondrial pathway, activated caspase-3, cleaved PARP, disrupted MMP; selective cytotoxicity to HSC-3 cells	Kameyanda Poonacha et al. (2021)
In-silico evaluation of Oroxylum indicum vent compounds in the plausible treatment and prevention of nasopharyngeal cancer	Anti-cancer (NPC-related pathways), anti-EBV (viral targets)	Cancer	Baicalein, Chrysin (HPLC-confirmed); Oroxylin A, Scutellarein-7-rutinoside, others (from literature)	Root and stem bark	In silico (molecular docking and molecular dynamics simulations against MDM2, COX-2, EGFR, dUTPase, BHRF1, etc.)	Baicalein showed strong binding to MDM2 (−9.2 kcal/mol); Oroxylin A and Scutellarein-7-rutinoside also showed promising binding to NPC/EBV targets	Thrigulla et al. (2024)
Isolation and characterization of N-(2-Hydroxyethyl)hexadecanamide from Colletotrichum gloeosporioides with apoptosis-inducing potential in breast cancer cells	Anti-cancer	Cancer	Ethyl acetate extract of endophytic fungus (Colletotrichum gloeosporioides); compound: N-(2-Hydroxyethyl)hexadecanamide (Palmitoylethanolamide; PEA)	Leaf (host plant)	Antioxidant-guided fractionation; LC-QTOF-MS; FTIR; TOF-MS; NMR; in silico molecular docking; in vitro assays on MDA-MB-231 and MCF-7 breast cancer cells	PEA binds apoptosis-related proteins (BAX, BCL-2, P21, P53); inhibits cancer cell proliferation; induces apoptosis; upregulates P21, P53, BAX, CASPASE-8, FADD; downregulates BCL-2; activates Caspase-3	Rai et al. (2023)
Oroxin B selectively induces tumor-suppressive ER stress and concurrently inhibits tumor-adaptive ER stress in B-lymphoma cells for effective anti-lymphoma therapy	Anti-lymphoma (via selective induction of tumor-suppressive ER stress)	Cancer	Oroxin B (≥98% purity, commercial)	Not specified	In vitro (cell proliferation, ER stress, apoptosis assays), in vivo (xenograft SCID mice)	Oroxin B selectively suppressed lymphoma growth via DDIT3-mediated ER stress, reduced GRP78 expression, prolonged survival in xenografted mice without toxicity	Yang et al. (2015)
Oroxylum indicum Stem Bark Extract Reduces Tumor Progression by Inhibiting the EGFR-PI3K-AKT Pathway in an In Vivo 4NQO-Induced Oral Cancer Model	Oral cancer inhibition	Cancer	Ethyl acetate fraction (OIEA); main compound: oroxylin A	Stem bark	In vitro (A431 cell line: cell viability, apoptosis, immunoblotting, immunocytochemistry); In vivo (4NQO-induced oral cancer model in rats: tumor volume, survival, histology, liver/kidney function); In silico (molecular docking with EGFR and PI3K)	OIEA reduced tumor volume, improved survival, induced apoptosis, and downregulated EGFR/PI3K/AKT signaling in rats; Oroxylin A showed strong binding to EGFR and PI3K similar to standard inhibitors	Parvin et al. (2023)
Oroxylum indicum Vent Root Bark Extract Inhibits the Proliferation of Cancer Cells and Induce Apoptotic Cell Death	Cytotoxic, anti-proliferative, apoptosis induction	Cancer	Methanol extract (OIM)	Root bark	In vitro (MTT assay on HeLa, HCT15, MDA-MB-231, HepG2, Vero; flow cytometry for cell cycle arrest; acridine orange/ethidium bromide and Annexin–Hoechst staining for apoptosis)	Dose-dependent inhibition of cancer cells (IC₅₀: HeLa 92.43 µg/mL, HCT15 133.0 µg/mL, MDA-MB-231 112.84 µg/mL); G1/S phase arrest and induction of apoptotic morphology; minimal toxicity to Vero cells	Menon et al. (2023)
Phytochemical Analysis, Antioxidant, Antimicrobial and Anticancer Activity of Nigella sativa and Oroxylum indicum	Anti-oxidant, anti-microbial, anti-cancer	Cancer	Methanol extract	Stem bark	In vitro (DPPH assay for antioxidant; well diffusion for antimicrobial; MTT assay on HEPA 16 and HCT 116 cell lines for anticancer)	Moderate antioxidant activity (IC₅₀ = 110.36 µg/mL); mild antimicrobial activity (16 mm on E. coli, 12 mm on S. aureus at 70 µg/mL); dose-dependent anticancer effect (IC₅₀ = 37.2 µg/mL on HEPA 16, 58.3 µg/mL on HCT 116)	Shah et al. (2024)
Plant HDAC inhibitor chrysin arrest cell growth and induce p21WAF1 by altering chromatin of STAT response element in A375 cells	Anti-cancer, HDAC inhibition, epigenetic modulation	Cancer	Chrysin, Oroxylin A, Methoxy-chrysin (compounds derived from Oroxylum indicum)	Not directly extracted	In vitro (A375 human melanoma cells); cell viability assay (MTT), HDAC activity assay, RT-PCR, ChIP assay, western blot, flow cytometry	Chrysin and analogs inhibited HDAC activity, induced p21^WAF1 expression, reduced STAT1 binding, caused G1-phase arrest and apoptosis in melanoma cells	Pal-Bhadra et al. (2012)
Root Bark Extract of Oroxylum indicum Vent. Inhibits Solid and Ascites Tumors and Prevents the Development of DMBA-Induced Skin Papilloma Formation	Anti-tumor, anti-carcinogenic, cytotoxic	Cancer	Methanol extract (OIM)	Root bark	In vitro (cytotoxicity on DLA & EAC cells), In vivo (ascites tumor, solid tumor, skin papilloma in mice)	Increased survival (34.97%), reduced tumor volume (61.84%), suppressed skin papilloma (75.63%); safe to spleen cells	Menon et al. (2022)
Silencing E6/E7 Oncoproteins in SiHa Cells Treated with siRNAs and Oroxylum indicum Extracts Induced Apoptosis by Upregulating p53/pRb Pathways	Anti-cancer (apoptosis induction, cell growth inhibition)	Cancer	Methanol extract of Oroxylum indicum leaves	Leaves	In vitro (SiHa cervical cancer cells); western blot; RT-PCR; siRNA transfection	OI extract reduced E6/E7 oncoprotein expression, upregulated p53/pRb, decreased Bcl-2, increased caspase-3/9, and inhibited proliferation of SiHa cells (IC₅₀ = 16.43 ± 1.14 μg/ml)	Sisin et al. (2024)
Sonapatha (Oroxylum indicum) mediates cytotoxicity in cultured HeLa cells by inducing apoptosis and suppressing NF-κB, COX-2, RASSF7 and NRF2	Anti-cancer	Cancer	Ethanol extract (OIE)	Stem bark	In vitro: MTT assay, clonogenic assay, apoptosis/necrosis staining, DNA fragmentation, caspase 3 & 8 ELISA, LDH assay, Western blot for NF-κB, COX-2, RASSF7, NRF2	OIE induced apoptosis and necrosis in HeLa cells; increased caspase activity, DNA fragmentation, and LDH release; downregulated oncogenic markers (NF-κB, COX-2, RASSF7, NRF2)	Lalrinzuali et al. (2021)
Traditionally used Thai medicinal plants: In vitro anti-inflammatory, anticancer and antioxidant activities	Anti-inflammatory, anti-oxidant, anti-cancer	Cancer	Ethyl acetate (EtAc) extract	Stem bark	In vitro: NF-κB luciferase reporter assay (HeLa cells); ELISA for IL-1β, TNF-α, PGE2 in human monocytes; MTT (HeLa); XTT (CCRF-CEM, CEM/ADR5000); DPPH and lipid-peroxidation assays; Folin–Ciocalteu method for phenolics	NF-κB and cytokine inhibition; moderate anticancer; strong antioxidant (IC₅₀ = 0.08 µg/ml); rich in phenolics.	Siriwatanametanon et al. (2010)
Unveiling the cytotoxic and anti-proliferative potential of green-synthesized silver nanoparticles mediated by Colletotrichum gloeosporioides	Cytotoxic and anti-proliferative (against breast cancer cells)	Cancer	Green-synthesized silver nanoparticles (CgAgNPs) using fungal endophyte metabolites	Fungal endophyte from Oroxylum indicum (leaf-derived)	In vitro: MTT assay, LDH assay, glucose uptake, proliferation assay, and qRT-PCR on MDA-MB-231 and MCF-7 breast cancer cell lines	CgAgNPs exhibited dose-dependent cytotoxicity (IC₅₀ ~52.94 µg/mL for MDA-MB-231 and ~63.28 µg/mL for MCF-7); downregulation of anti-apoptotic (Bcl-2) and upregulation of pro-apoptotic (Bax, p53) genes observed	Gupta et al. (2024)
Cardioprotective Effects of Oroxylum indicum Extract Against Doxorubicin and Cyclophosphamide-Induced Cardiotoxicity	Cardioprotective	Cardiovascular Health	Sabroxy® (standardized extract of Oroxylum indicum)	Stem bark	In vivo (Wistar rats): Doxorubicin and Cyclophosphamide-induced cardiotoxicity model; ECG, cardiac biomarkers (CK-MB, LDH, AST, ALT, ALP), histopathology	Extract (50, 100, 200 mg/kg) improved ECG profiles, reduced cardiac enzyme levels, and preserved heart tissue structure compared to toxicant-only groups	Pondugula et al. (2022)
Chrysin reduces hypercholesterolemia-mediated atherosclerosis through modulating oxidative stress, microflora, and apoptosis in experimental rats	Anti-atherosclerotic, Antioxidant, Anti-inflammatory, Hypolipidemic, Gut microbiota modulator	Cardiovascular Health	Chrysin	Not directly studied	In vivo (hypercholesterolemic Wistar rat model); biochemical assays, gene expression (Nrf2, TLR4, TNFα, IL-17, NLRP3, caspase-3); gut microbiota qPCR analysis	Lowered lipids, ROS, and liver enzymes; modulated genes and microbiota; tissue-specific apoptosis effects.	Yuvaraj et al. (2022)
Oroxylum indicum root bark extract prevents doxorubicin-induced cardiac damage by restoring redox balance	Cardioprotective (against doxorubicin-induced cardiotoxicity)	Cardiovascular Health	70% methanol extract	Root bark	In vivo (Sprague Dawley rats); ECG analysis, serum cardiac markers (CPK, LDH, SGOT, SGPT), antioxidant assays (SOD, GPx, GSH), lipid peroxidation, and histopathology	The extract (especially at 400 mg/kg) significantly restored cardiac enzyme levels, improved antioxidant status, reduced lipid peroxidation, normalized ECG patterns, and preserved myocardial structure	Menon et al. (2019)
A network pharmacology approach: Inhibition of the NF-κB signaling pathway contributes to the NASH preventative effect of an Oroxylum indicum seed extract in oleic acid-stimulated HepG2 cells and high-fat diet-fed rats	Anti-NASH (anti-inflammatory, lipid-lowering, antioxidative, insulin-sensitizing)	Diabetes	Oroxylum indicum seed extract (OISE); major constituents: baicalein, chrysin	Seeds	In vitro (HepG2 cells): MTT assay, ELISA, luciferase assay, immunoblotting; In vivo (rats): biochemical analysis, histology, Western blot; In silico: network pharmacology, gene expression analysis, KEGG & GO pathway enrichment	OISE and its flavonoids inhibited NF-κB signaling, reduced TNFα/IL6, lowered liver lipid levels, improved antioxidant status, and prevented progression from NAFL to NASH in vitro and in vivo	Sun et al. (2021)
Anti-diabetic effect of baicalein is associated with the modulation of gut microbiota in streptozotocin and high-fat-diet induced diabetic rats	Anti-diabetic, gut microbiota modulator, anti-oxidant	Diabetes	Baicalein (a flavonoid found in Oroxylum indicum)	Not directly studied	In vivo (STZ + high-fat-high-sugar diet-induced diabetic rat model); biochemical assays (glucose, insulin, lipids), OGTT, 16S rRNA gut microbiota profiling, SCFA analysis, histology, western blot	Baicalein reduced blood glucose and insulin resistance, improved lipid profile and gut barrier function, restored beneficial gut microbiota, and modulated metabolic and inflammatory pathways	Zhang et al. (2018)
Baicalein improves insulin resistance via regulating SOCS3 and enhances the effect of acarbose on diabetes prevention	Anti-diabetic, insulin-sensitizing, anti-oxidant	Diabetes	Baicalein (a flavonoid found in Oroxylum indicum)	Not directly studied	In vitro (insulin-resistant HepG2 cells); In vivo (STZ + high-fat diet-induced diabetic and prediabetic mice); Biochemical assays, western blotting, gene expression (SOCS3, IRS1, Akt1, GSK3β), OGTT, histology	Improved glucose uptake and glycogen synthesis; reduced SOCS3 and restored insulin signaling; decreased blood glucose, HbA1c, and lipid levels; delayed diabetes onset; enhanced antioxidant enzyme activity	Sun et al. (2017)
Baicalein, a dietary flavonoid, enhances the insulin-sensitizing effect of metformin to prevent type 2 diabetes via the regulation of lipid metabolism and gut microenvironment	Anti-diabetic / insulin-sensitizing	Diabetes	Baicalein	Not directly extracted	In vivo (mouse model of prediabetes), in vitro (hepatocyte steatosis and insulin resistance models)	Baicalein enhanced the effect of metformin by improving lipid metabolism (AMPK/SREBP-1c/FASN pathway), increasing β-oxidation, modulating gut microbiota (notably Akkermansia), improving intestinal barrier, reducing BCAA levels, and downregulating mTORC1/p70S6K/IRS1 pathway	Xing et al. (2024)
Combination of flavonoids from Oroxylum indicum seed extracts and acarbose improves the inhibition of postprandial blood glucose: In vivo and in vitro study	Anti-diabetic, hypoglycemic	Diabetes	Seed extract (OISE); baicalein, baicalein-7-O-glucoside, baicalein-7-O-diglucoside, chrysin	Seed	In vitro: α-glucosidase & α-amylase inhibition, synergy (CI analysis); In vivo: oral carbohydrate tolerance tests in normoglycemic & diabetic mice, enzyme activity in intestinal tissue	OISE synergistically enhanced the effect of acarbose in lowering postprandial blood glucose (PBG); reduced α-glucosidase activity	Zhang et al. (2017)
Modulation of liver function, antioxidant responses, insulin resistance and glucose transport by Oroxylum indicum stem bark in STZ induced diabetic rats	Anti-diabetic, anti-oxidant, anti-glycation, insulin sensitizing	Diabetes	Baicalein, baicalin, chrysin	Stem bark	In vitro (α-glucosidase inhibition, BSA glycation, 3T3-L1 insulin sensitivity); in vivo (STZ-induced diabetic rats, OGTT, GLUT-4 translocation)	Extract inhibited α-glucosidase (IC₅₀ = 2.87 µg/mL), suppressed BSA glycation, improved GLUT-4 translocation, reduced FBG and HbA1c, normalized liver/kidney markers, enhanced antioxidant status	Singh & Kakkar (2013)
Oroxin A from Oroxylum indicum prevents the progression from prediabetes to diabetes in streptozotocin and high-fat diet induced mice	Anti-diabetic, insulin sensitizing, lipid-lowering, antioxidant	Diabetes	Oroxin A	Seeds	In vitro (HepG2, HEK-293T), In vivo (prediabetic mice), In silico (docking with PPARγ)	Oroxin A reduced diabetes risk by 66.7%, improved insulin sensitivity, lipid profile, liver function, and oxidative stress without weight gain or toxicity	Sun et al. (2018)
Synergistic effects of acarbose and an Oroxylum indicum seed extract in streptozotocin and high-fat-diet induced prediabetic mice	Anti-prediabetes	Diabetes	Oroxylum indicum seed extract (OISE); baicalein, chrysin	Seed	In vivo (prediabetic mice); glucose tolerance test; lipid, oxidative stress, histology; enzyme inhibition assay	Combined treatment reduced acarbose dose by 80%, diabetes risk by 75%; improved glucose/lipid metabolism, oxidative stress, tissue damage; baicalein and chrysin contributed via α-glucosidase inhibition and PPARγ activation	Sun et al. (2017)
Synthesis and biological evaluation of novel benzyl-substituted flavones as free radical (DPPH) scavengers and-glucosidase inhibitors	Anti-oxidant (DPPH scavenging), anti-diabetic (α-glucosidase inhibition)	Diabetes	Synthetic flavone derivatives of baicalein, oroxylin A, and chrysin (isolated from O. indicum)	Roots	In vitro (DPPH assay, rat intestinal α-glucosidase inhibition)	Compounds 8, 10, and 14 showed strong DPPH activity; compounds 12 and 15 showed moderate α-glucosidase inhibition; all derivatives outperformed the parent flavones	Kumar et al. (2010)
α-Glucosidase inhibitory potential of Oroxylum indicum using molecular docking, molecular dynamics, and in vitro evaluation	Anti-diabetic (α-glucosidase inhibition)	Diabetes	n-butanol fraction of methanol extract; selected glycosides (OI_13, OI_66, OI_78, etc.)	Bark	In vitro, in silico	Several glycoside compounds showed higher binding affinity than acarbose; n-butanol extract inhibited α-glucosidase with IC₅₀ = 248.1 µg/mL; supports potential anti-diabetic use	Bhaumik et al. (2024)
Gastroprotective flavonoid constituents from Oroxylum indicum Vent.	Gastroprotective (anti-ulcer)	Gastrointestinal Health	Two new flavonoid glycosides (compounds 1 & 2), and seven known flavonoids (including chrysin, baicalein, oroxylin A), hexane and acetone extracts	Stem bark	In vivo (Wistar rats): pylorus ligation (PLU), cold restraint (CRU), ethanol-induced (EIU), aspirin-induced (AIU) gastric ulcer models	Compounds and extracts showed varying levels of protection; compound 1 (dihydrooroxylin A-7-O-methyl glucuronide) showed the highest gastroprotective effect; chrysin also showed strong protection in some models	Babu et al. (2010)
Oroxin A from Oroxylum indicum improves disordered lipid metabolism by inhibiting SREBPs in oleic acid-induced HepG2 cells and high-fat diet-fed non-insulin-resistant rats	Hypolipidemic, hepatoprotective	Liver Protection	Oroxin A	Seeds	In vitro (oleic acid-induced HepG2 cells: TG, TC, SREBP1/2 activity, AMPK phosphorylation, immunofluorescence); In vivo (HFD-fed rats: lipid profile, liver enzymes, histology, protein expression); In silico (molecular docking with LDLR)	Oroxin A reduced TG, TC, LDL-C levels; inhibited SREBP1/2 pathways via AMPK phosphorylation; improved liver function and histology; enhanced lipid-lowering effect when combined with atorvastatin	Cai et al. (2024)
Oroxin B improves metabolic-associated fatty liver disease by alleviating gut microbiota dysbiosis in a high-fat diet-induced rat model	Anti-metabolic-associated fatty liver disease (MAFLD); anti-inflammatory	Liver Protection	Oroxin B	Seeds	In vivo: High-fat diet-induced MAFLD rat model, biochemical assays, histopathological analyses, western blot, and gut microbiota analysis (16S rRNA sequencing)	Oroxin B significantly reduced hepatic lipid accumulation, alleviated hepatic inflammation and fibrosis, improved gut microbiota balance, enhanced intestinal barrier function, and suppressed TLR4–IκB–NF-κB–TNF-α/IL-6 signaling.	Huang et al. (2023)
Polyphenolic rich extract of Oroxylum indicum alleviate β-glucuronidase activity via down-regulate oxidative stress: Experimental and computational studies	Hepatoprotective	Liver Protection	Ethanolic extract (hot extraction method); major compounds: apigenin, baicalein, chrysin, oroxylin-A, scutellarin, and tetuin	Stem bark	In vitro: Antioxidant assays, β-glucuronidase enzyme inhibition assay. In silico: Computational ADME prediction, molecular docking.	Potent antioxidant activities reducing oxidative stress; moderate inhibition of β-glucuronidase enzyme (IC₅₀ = 174.36 μg/mL); Favorable pharmacokinetic profiles and stable binding interactions	Pathak et al. (2020)
Discovery of xanthine oxidase inhibitors from a complex mixture using an online, restricted-access material coupled with column-switching liquid chromatography with a diode-array detection system	Xanthine oxidase (XO) inhibitory activity (anti-gout potential)	Miscellaneous Pharmacological Actions	Methanol extract of Oroxylum indicum seeds containing flavonoids (e.g., Oroxin A, Baicalin, Chrysin)	Seeds	In vitro: online RAM–LC–DAD screening with XO immobilized column; XO inhibition assay for IC₅₀ determination	Several flavonoids from O. indicum showed XO inhibitory activity; Baicalin exhibited an IC₅₀ of 18.05 μg/mL, indicating strong inhibitory potential	Li et al. (2014)
In-vitro anti-sickling potential of baicalin and naringenin isolated from Oroxylum indicum and Citrus aurantium on human sickle red blood cells	Anti-sickling	Miscellaneous Pharmacological Actions	Baicalin	Not specified	In vitro (ex-vivo sickling inhibition assay using SCD patient blood samples)	Baicalin reduced RBC sickling by 46.03%, indicating potent anti-sickling activity; less effective than 4-HBA (56.87%) but notable among screened flavonoids	Lone et al. (2023)
The mysteries of pharmacokinetics and in vivo metabolism of Oroxylum indicum (L.) Kurz: A new perspective from MSOP method	Pharmacokinetics and in vivo metabolism	Miscellaneous Pharmacological Actions	Ethanol extract (standardized to major flavonoids: oroxin A/B, baicalin, baicalein, etc.)	Seeds	In vivo (oral administration in rats; blood, urine, feces, bile sampling), LC-MS/MS-based PK analysis	Identified 47 metabolites; established MSOP method to differentiate exogenous from endogenous metabolites; quantified PK parameters (Cmax, Tmax, AUC) of 10 major flavonoids; showed compound transformations and enterohepatic circulation	Zhang et al. (2024)
5,6,7 trihydroxy flavone armoured neurodegeneration caused by Quinolinic acid induced huntington's like disease in rat striatum - reinstating the level of brain neurotrophins with special reference to cognitive-socio behaviour, biochemical and histopathological aspects	Neuroprotective activity against Huntington’s-like neurodegeneration	Neurological Protection	Baicalein (5,6,7-trihydroxyflavone)	Not extracted	In vivo (rat model); behavioral, biochemical, histopathological, immunohistochemical, and ELISA assays	Baicalein significantly improved behavioral deficits, restored antioxidant levels, reduced oxidative stress markers (MDA, NO), preserved membrane ATPases, and increased neurotrophic factors (BDNF, GDNF) in QA-lesioned rats	Purushothaman & Sumathi (2022)
Antidepressant-like Effect of Oroxylum indicum Seed Extract in Mice Model of Unpredictable Chronic Mild Stress	Antidepressant-like effect (MDD-related behavioral and biochemical improvement)	Neurological Protection	Ethanolic extract of Oroxylum indicum seed	Seeds	In vitro: MAO-A and MAO-B enzyme inhibition; In vivo: behavioral tests (SPT, TST, FST), locomotor test (Y-maze), serum corticosterone (ELISA), gene expression (qPCR)	Selective MAO-A inhibition, reversed depressive behaviors, normalized corticosterone, and modulated depression-related gene expression.	Chalermwongkul et al. (2023)
Effects of an Oroxylum indicum Extract (Sabroxy®) on Cognitive Function in Adults With Self-reported Mild Cognitive Impairment: A Randomized, Double-Blind, Placebo-Controlled Study	Cognitive enhancement / neuroprotective	Neurological Protection	Sabroxy® standardized extract (containing oroxylin-A, baicalein, chrysin)	Bark	In vivo (randomized, double-blind, placebo-controlled human trial, 82 participants over 12 weeks)	Significant improvements in episodic memory, immediate word recall, and numeric working memory in the treatment group vs. placebo. Mild side effects (headache, digestive discomfort) were noted	Lopresti et al. (2021)
Oroxylum indicum (L.) extract protects human neuroblastoma SH-SY5Y cells against ß-amyloid-induced cell injury	Neuroprotective (anti-amyloid cytotoxicity, antioxidant, anti-apoptotic)	Neurological Protection	Ethanol extract	Fruit pod	In vitro (SH-SY5Y neuroblastoma cells treated with Aβ25-35)	Reduced ROS, LDH leakage, and caspase-3/7 activity; increased cell viability, SOD, CAT activity, and Akt/CREB/Bcl-2 pathway activation	Mairuae et al. (2019)
Oroxylum Indicum ameliorates chemotherapy induced cognitive impairment	Neuroprotective, antioxidant, mitochondrial support	Neurological Protection	Ethanol bark extract (Oroxylum indicum extract – OIE); main compounds: oroxylin A, baicalein, chrysin	Bark	In vivo (mouse behavioral tests: Y-maze, Open Field, NOR, MWM); biochemical assays (ROS, lipid peroxidation, glutathione, Complex I & IV); in silico (ADME prediction of active flavonoids)	OIE (esp. at low dose) improved memory and learning, reduced ROS and lipid peroxidation, restored glutathione, enhanced Complex I & IV activity, and showed favorable ADME profile	Pondugula et al. (2021)
Phenolic compounds from the bark of Oroxylum indicum activate the Ngn2 promoter	Support for neuron formation and potential neuroregenerative effects via activation of Ngn2 promoter (neuronal differentiation pathway)	Neurological Protection	Methanol extract: 1 oroxylin A, 2 chrysin, 3 hispidulin, 4 baicalein, 5 apigenin, 6 baicalin, and 7 isoverbascoside	Bark	In vitro (luciferase reporter assay in C3H10T1/2 cells, neuronal differentiation in C17.2 cells)	Compounds 1–3 significantly increased Ngn2 promoter activity (~2.5–2.7×); 1 and 2 promoted neurite outgrowth in C17.2 cells without cytotoxicity	Fuentes (2015)
Phenolic glycosides from Oroxylum indicum	Inhibition of nitric oxide (NO) production (anti-neuroinflammatory)	Neurological protection	Oroxylumoside A, Oroxylumoside B, Darendoside A, Leucosceptoside A	Stem bark	In vitro (NO production assay in LPS-stimulated BV2 microglial cells)	Compounds 1–4 showed IC₅₀ values of 58.2 ± 2.9 µM, 70.6 ± 3.5 µM, 56.8 ± 2.8 µM, and 61.1 ± 3.1 µM respectively, indicating moderate inhibitory activity	Thi Vien et al. (2022)
Phytomedicine Potential of Oroxylum indicum Root and Its Constituents: Targeting Alzheimer’s Disease	Anti-Alzheimer’s (antioxidant, anti-β-amyloid aggregation, anti-AChE, neuroprotective)	Neurological Protection	Ethanol extract, baicalein, chrysin, oroxylin A	Root	In vitro (DPPH, AChE, ThT, MTT, Western blot); In silico (molecular docking)	Showed antioxidant, anti-AChE, and anti-Aβ aggregation effects; protected neurons from H₂O₂-induced damage and reduced apoptosis- and AD-related proteins (Bax, caspase-3, BACE1, p-tau)	Summat et al. (2025)
Screening herbal medicines for the recovery of alpha-synuclein-induced Parkinson’s disease model of yeast	Neuroprotective (anti-α-synuclein cytotoxicity)	Neurological Protection	Water extract	Not specified (commercial herbal powder)	In vitro (yeast model of Parkinson’s disease with A53T α-synuclein expression)	Oroxylum indicum extract improved yeast viability, indicating potential protective effect against α-synuclein-induced toxicity	Sohn et al. (2012)
Selection of best reference genes for qRT-PCR analysis of human neural stem cells preconditioned with hypoxia or baicalein-enriched fraction extracted from Oroxylum indicum medicinal plant	Neuroprotective preconditioning potential	Neurological Protection	Baicalein-enriched fraction (BEF)	Leaves	In vitro (human neural stem cell culture, preconditioning with BEF, qRT-PCR analysis)	BEF preconditioning altered gene expression stability profiles in human NSCs, supporting its potential neuroprotective effect in ischemic stroke context	Kang et al. (2019)
The Neuroprotective Effects of Oroxylum indicum Extract in SHSY-5Y Neuronal Cells by Upregulating BDNF Gene Expression under LPS Induced Inflammation	Neuroprotective, Antioxidant, Anti-inflammatory	Neurological Protection	Sabroxy (standardized bark extract of Oroxylum indicum)	Bark	In vitro (MTS cell viability assay, DCFH-DA ROS detection assay, ORAC and CAA antioxidant assays, RT-qPCR for BDNF gene expression)	Sabroxy restored cell viability in LPS-treated SH-SY5Y cells, reduced ROS levels, showed high antioxidant activity in ORAC/CAA assays, and upregulated BDNF gene expression, suggesting neuroprotective potential	Sreedharan et al. (2024)
An insight into anti-adipogenic properties of an Oroxylum indicum (L.) Kurz extract	Anti-adipogenic	Obesity	Ethanol fruit extract (OIE); contains baicalein, oroxylin A, luteolin, apigenin; possible chrysin	Fruit	In vitro: LC-MS, 3T3-L1 adipocyte differentiation, cell cycle analysis (flow cytometry), immunoblotting, glucose uptake assay, ATP assay, MMP (JC-1), TEM	OIE inhibited adipocyte differentiation via G2/M cell cycle arrest, reduced GLUT4 and insulin receptor expression, modulated mitochondrial activity, and lowered ATP levels	Hengpratom et al. (2020)
Oroxylin A, a constituent of Oroxylum indicum inhibits adipogenesis and induces apoptosis in 3T3-L1 cells	Anti-obesity (anti-adipogenic, lipolytic, pro-apoptotic in adipocytes)	Obesity	Oroxylin A (pure compound)	Not directly studied	In vitro (3T3-L1 preadipocytes and mature adipocytes)	Inhibited adipogenesis, promoted lipolysis, and induced apoptosis in adipocytes via PPARγ suppression and TNF-α elevation.	Singh & Kakkar (2014)
Proteomic screening identifies the direct targets of chrysin anti-lipid depot in adipocytes	Anti-obesity, Anti-inflammatory	Obesity	Chrysin (purified compound from Oroxylum indicum)	Not directly studied	In vitro: (3T3-L1 adipocytes, siRNA knockdown, triglyceride assay, UV and fluorescence spectroscopy) In silico: (molecular docking)	Chrysin reduces triglyceride accumulation in adipocytes by targeting ANXA2 and HSP-60; confirmed through proteomics, gene silencing, and molecular interaction analysis.	Mei et al. (2021)
Screening of six Ayurvedic medicinal plants for anti-obesity potential: An investigation on bioactive constituents from Oroxylum indicum (L.) Kurz bark	Anti-obesity (Anti-adipogenesis and Pancreatic Lipase inhibition)	Obesity	Ethyl acetate extract, oroxylin A, chrysin, baicalein	Bark	In vitro: Anti-adipogenesis assay using 3T3-L1 preadipocytes to measure lipid accumulation with Oil Red O staining; Pancreatic lipase (PL) inhibition assay using p-nitrophenyl palmitate (PNPP) substrate; qRT-PCR to analyze gene expression (PPARγ, C/EBPα); MTT assay for cytotoxicity; Bioactivity-guided fractionation and compound isolation using chromatography and NMR.	Ethyl acetate extract of O. indicum bark showed significant inhibition of adipogenesis and pancreatic lipase activity. Isolated flavonoids (oroxylin A, chrysin, baicalein) demonstrated dose-dependent inhibition of lipid accumulation and PL activity. Oroxylin A and chrysin also downregulated PPARγ and C/EBPα gene expression.	Mangal et al. (2017)
Baicalein isolated from Oroxylum indicum acts as a potent µ- and κ-opioid receptor antagonist agent via the reversal of agonist-mediated cAMP inhibition	Opioid receptor antagonism (MOR, KOR), anti-nociceptive modulation	Pain Relief	Baicalein	Stem bark	In vitro (GloSensor cAMP assay), In vivo (Hargreaves test in mice), In silico (molecular docking and dynamics)	Baicalein (20 mg/kg) significantly blocked morphine- and U50488-induced antinociception; showed competitive MOR and KOR antagonism; docking energy: –9.2 kcal/mol (KOR), –8.7 kcal/mol (MOR)	Singh et al. (2024)
Herbal root extracts in Ben-Cha-Moon-Yai remedy attenuated pain-like behaviors and inflammation through the opioid and prostaglandin systems	Anti-nociceptive, Anti-inflammatory	Pain Relief	Ethanol and water extracts of roots from AM, OI, DL, DS, WT	Roots	In vivo: (mouse models: hot-plate, formalin test, acetic acid writhing, carrageenan and prostaglandin paw oedema, rotarod test)	AM, DS, WT showed central and peripheral analgesic effects; OI, DL showed peripheral only. All five had anti-inflammatory activity without affecting motor coordination.	Kiratipaiboon et al. (2022)
Antifertility activity of Oroxylum indicum Vent. stem bark on female Wistar rats	Antifertility (abortifacient, anti-implantation, uterotonic)	Reproductive Health	AEOI (aqueous extract), MEOI (methanol extract)	Stem bark	Ex vivo (uterine contraction); In vivo (rat models: abortifacient and anti-implantation assays); ELISA for hormone levels; acute toxicity test	AEOI showed highest uterotonic activity (89%), significant anti-implantation and abortifacient effects with reduced live fetus count, disrupted hormone levels, and no acute toxicity up to 2000 mg/kg	Das et al. (2024)
Oroxin A reduces oxidative stress, apoptosis, and autophagy and improves the developmental competence of porcine embryos in vitro	Antioxidant, Anti-apoptotic, Anti-autophagic, Embryo development support	Reproductive Health	Oroxin A (OA), isolated flavonoid	Not specified	In vitro (porcine embryo culture; TUNEL assay; EdU labeling; qRT-PCR; immunocytochemistry; ROS and GSH assays)	OA (2.5 μM) enhanced blastocyst formation, cell proliferation, and mitochondrial function while reducing ROS, apoptosis, autophagy, and stress-related gene expression.	Liu et al. (2022)
Anti-allergic effect of oroxylin A from Oroxylum indicum using in vivo and in vitro experiments	Anti-allergic, anti-asthmatic	Respiratory Health	Oroxylin A (purchased standard)	Not directly extracted	In vitro (RBL-2H3 mast cell degranulation assay), In vivo (OVA-induced asthma model in BALB/c mice), RT-PCR, ELISA, histology	Oroxylin A reduced mast cell degranulation, eosinophil infiltration, mucin production, and Th2 cytokine levels (IL-4, IL-5, IL-13) in dose-dependent manner	Lee et al. (2016)
Antimelanogenic effect of an oroxylum indicum seed extract by suppression of mitf expression through activation of mapk signaling protein	Antimelanogenic (skin-whitening)	Skin health	Ethyl acetate fraction (OISEA) of ethanol extract	Seeds	In vitro (melan-a mouse melanocyte cell line, tyrosinase inhibition, melanin content, RT-PCR, Western blot, zymography, MAPK signaling analysis)	OISEA significantly inhibited tyrosinase activity, melanin production, and expression of melanogenic genes (MITF, TYR, TYRP-1/2), via activation of MAPK pathways (p38, ERK, JNK); showed potential as a whitening agent	Zhao et al. (2018)
LC–TOF-MS/MS and GC-MS based phytochemical profiling and evaluation of wound healing activity of Oroxylum Indicum (L.) Kurz (Beka)	Wound healing	skin health	Ethanol and aqueous extracts	Leaves	In vitro (HaCaT keratinocyte scratch assay), in vivo (excisional wound model in rats)	Ethanolic extract significantly enhanced keratinocyte migration in vitro and accelerated wound contraction in rats; highest effect observed at 3% topical dose; attributed to flavonoids and phenolics	Abdulhafiz et al. (2022)
Topical application of stem bark ethanol extract of Sonapatha, Oroxylum indicum (L.) Kurz accelerates healing of deep dermal excision wound in Swiss albino mice	Wound healing, Anti-inflammatory, Antioxidant	skin health	Ethanol extract of stem bark (OIE), Chrysin confirmed by RP-HPLC	Stem bark	In vivo (mouse excision wound model, collagen and DNA synthesis assays, lipid peroxidation, Western blot for NF-κB and COX-II), Phytochemical detection by RP-HPLC	Topical OIE (especially 10%) enhanced wound contraction, reduced healing time, increased collagen and DNA synthesis, reduced lipid peroxidation, and suppressed NF-κB and COX-II expression.	Lalrinzuali et al. (2018)
