# Supplementary material for: A Systematic Review of Evidence-Based Health Benefits of Oroxylum indicum and Its Functional Food Potential
Source: Foods. 2025 Oct 10;14(20):3465. doi: 10.3390/foods14203465 (PMC12563014; doi:10.3390/foods14203465)
Supplement: Supplementary file 1 [file foods-14-03465-s001.zip › Table S2.xlsx]

## Sheet: Sheet1
Table S2. Ethnomedicinal uses of Oroxylum indicum.
Titles	Traditional uses	Plant parts/uses	Countries	References	Methods
Three models to illustrate plantpeople relationships in the medicinal plant hotspots of North East India	Stomach problems, cancer, jaundice, diarrhoea, fever, ulcer, arthritis, malaria, inflammation, hair tonic, anti-helminthic, carminative, liver problems, stomach ache, rheumatism, tuberculosis, diabetes, dysentery, cough, purgative, headache, tonic, astringent, stomachic, rheumatic problems, rheumatic pain, enlarged spleen, bronchitis, piles, dyspepsia, smallpox, colitis, leucoderma, pharyngodymia…	Root, seed, stem, leaf, fruit, bark, all parts, and Ayurvedic formulations	India	Jha & Smith-Hall (2023)	Published literature review
Phytochemical analysis and ethnomedicinal uses of Oroxylum indicum in Nepal	Dyspepsia, colic, diarrhea, dysentery, indigestion, stomachic issues, chest pain, pneumonia, measles, sore throat, body pain, asthma, dropsy, sprains, urinary problems, cuts and wounds, ulcer, rheumatism, typhoid, hepatitis, jaundice, menstrual disorders, carminative, and bloody stool	Plant bark, seeds, fruits, and roots	Nepal	Bhattarai et al. (2022)	Surveys
Ethnobotanical study of medicinal plants used by the indigenous community of the western region of Mizoram, India	Fever, stomach ulcer, constipation, asthma, dysentery, diarrhea, colic, anthelmintic, rheumatism, inflammation, skin diseases, headache, piles, body pain, and hemorrhage	Bark and decoction	India	Ralte et al. (2024)	Interviews
Diversity of medicinal plants and their therapeutic usages of Kachin people (Jinghpaw) in the central part of Kachin State, Myanmar	Abdominal pain and malaria	Bark (decoction)	Myanmar	Hein et al. (2023)	Interviews
Herbal root extracts in Ben-Cha-Moon-Yai remedy attenuated pain-like behaviors and inflammation through the opioid and prostaglandin systems	Anti-inflammatory, analgesic, and antipyretic agent	Roots	Thailand	Kiratipaiboon et al. (2022)	Published literature review, Ben-Cha-Moon-Yai remedy
Ethnobotany of medicinal plants used by the Zeliangrong ethnic group of Manipur, northeast India	Jaundice, headache, womb ailment, hypertension, stomachic, rheumatism, tuberculosis, diarrhea,dysentery, gonorrhea, stomach ulcer, and skin disorder	Bark, root, pod, and flower	India	Panmei et al. (2019)	Interviews
Screening of six Ayurvedic medicinal plants for anti-obesity potential: An investigation on bioactive constituents from Oroxylum indicum (L.) Kurz bark	Obesity, metabolic health, detoxification, and rejuvenation.	Bark	India	Mangal et al. (2017)	Published literature review, Indian Ayurvedic
Ethnopharmacological survey of medicinal plants used by traditional health practitioners in Thanchi, Bandarban Hill Tracts, Bangladesh	Jaundice, body pain, scrotal swelling, and dog bite	Bark and root	Bangladesh	Kadir et al. (2014)	Interviews
Ethnomedicinal plants used for treating epilepsy by indigenous communities of sub-Himalayan region of Uttarakhand, India	Epilepsy	Seed decoction	India	Sharma et al. (2013)	Interviews
Past, present and perspectives of Manipur traditional medicine: A major health care system available for rural population in the North-East India	Stomach problem, gastric ulcer, blood in stool, and paralysis	Not specified	India	Deb et al. (2015)	Interviews
Screening of Vietnamese medicinal plants for NF-κB signaling inhibitors: Assessing the activity of flavonoids from the stem bark of Oroxylum indicum	Allergy, inflammation, jaundice, and detoxifying purposes	Stem bark	Vietnam	Tran et al. (2015)	Published literature review, Vietnamese traditional medicine
Ethnobotanical survey of malaria prophylactic remedies in Odisha, India	Malaria	Bark decoction	India	Nagendrappa et al. (2013)	Interviews
The treatment of jaundice with medicinal plants in indigenous communities of the Sub-Himalayan region of Uttarakhand, India	Jaundice and hepatoprotective	Bark powder in boiled water, stem bark ground paste, crushed bark, stem bark juice, and bark water decoction	India	Sharma et al. (2012)	Interviews
An ethnobotanical survey of medicinal plants in the Eastern Himalayan zone of Arunachal Pradesh, India	Jaundice and heart problems	Bark decocted with water	India	Tangjang et al. (2011)	Surveys, interviews
Medicinal plants used with Thai Traditional Medicine in modern healthcare services: A case study in Kabchoeng Hospital, Surin Province, Thailand	Menstrual disorders, leucorrhea, and a blood tonic	Bark and used in a capsule form (oral use) in a multi-herb preparation	Thailand	Chotchoungchatchai et al. (2012)	Interviews, observation
Assessment of traditional knowledge of the antidiabetic plants of Darjeeling and Sikkim Himalayas in the context of recent phytochemical and pharmacological advances	Antidiabetic	Seed, bark juice or decoction	India	Chakraborty et al. (2016)	Published literature review, Darjeeling and Sikkim
An Ethnobotanical Study on the Dietary Use of Wild Trees as Traditional Vegetables by Three Ethnic Communities in Manipur, North East India	Antidiabetic	Ground young fruits with water taken orally	India	Yaipharembi et al. (2023)	Surveys
People and plant: Learning with adi community on ethnomedicinal practices and conservation in Arunachal Pradesh, India	Typhoid and jaundice	Bark and decoction applied traditionally	India	Singh et al. (2021)	Interviews, observation
Ethnomedicinal knowledge of the Garo community of two villages in western Assam, India	Jaundice	Bark (decoction) mixed with stems of Cissus quadrangularis and bark of Cinnamomum tamala	India	Talukdar & Gupta (2020)	Interviews
Ethnobotanical study of medicinal plants used by Lois community of Kakching district, Manipur, India	Stomachache and other digestive ailments	Fruit, inflorescence, and flower (documented photographically); typically used in decoction or other oral preparations	India	Singh et al. (2025)	Interviews, field trips, discussions
																hemorrhage
